# Supplementary material for: Integrative analysis of physiology, biochemistry and transcriptome reveals the mechanism of leaf size formation in Chinese cabbage (Brassica rapa L. ssp. pekinensis)
Source: Front Plant Sci. 2023 Apr 6;14:1183398. doi: 10.3389/fpls.2023.1183398 (PMC10118011; doi:10.3389/fpls.2023.1183398)
Supplement: Supplemental File 5 — Metabolome data of plant hormones. [file Table_2.xls]

## Sheet: Sheet1
样品名称	检测样品	检测样品	IAA	IAA	IBA	IBA	Zeatin	Zeatin	TZR	TZR	IP	IP	IPA	IPA	GA1	GA1	GA3	GA3	GA4	GA4	GA7	GA7	ABA	ABA
	稀释体积（mL）	称取质量（g）	检测浓度（ng/mL）	每克样品含量（ng/g）	检测浓度（ng/mL）	每克样品含量（ng/g）	检测浓度（ng/mL）	每克样品含量（ng/g）	检测浓度（ng/mL）	每克样品含量（ng/g）	检测浓度（ng/mL）	每克样品含量（ng/g）	检测浓度（ng/mL）	每克样品含量（ng/g）	检测浓度（ng/mL）	每克样品含量（ng/g）	检测浓度（ng/mL）	每克样品含量（ng/g）	检测浓度（ng/mL）	每克样品含量（ng/g）	检测浓度（ng/mL）	每克样品含量（ng/g）	检测浓度（ng/mL）	每克样品含量（ng/g）
Y2_1_1	0.4	0.677	24.72	14.6056	70.5795	41.7013	8.81	5.20532	0.903389	0.53376	未检出	未检出	1.5	0.886263	0.26	0.153619	0.08	0.0472674	0.8	0.472674	0.52	0.307238	7.6	4.4904
Y2_1_2	0.4	0.3902	17.93	18.3803	54.18	55.5407	3.56	3.64941	0.457504	0.468994	未检出	未检出	0.792972	0.812888	0.12	0.123014	0.06	0.0615069	0.51	0.522809	0.44	0.451051	3.87	3.9672
Y2_1_3	0.4	0.5479	16.71	12.1993	83.4	60.887	5.68	4.14674	0.71	0.518343	未检出	未检出	1.17	0.85417	0.25	0.182515	0.06	0.0438036	0.74	0.540245	0.71	0.518343	7.34	5.35864
Y7_1_1	0.4	0.5992	28.86	19.2657	97.15	64.8531	5.56	3.71162	0.95	0.634179	未检出	未检出	0.68	0.453939	0.16	0.106809	0.02	0.0133511	0.7	0.46729	0.48	0.320427	13.19	8.80507
Y7_1_2	0.4	0.7353	21.42	11.6524	77.51	42.1651	8.41	4.575	0.77	0.418877	未检出	未检出	0.87	0.473276	0.16	0.0870393	0.03	0.0163199	1.17776	0.640694	0.56	0.304638	10.83	5.89147
Y7_1_3	0.4	0.6963	25.03	14.3789	76.64	44.027	7.47	4.29125	0.56	0.3217	未检出	未检出	0.54	0.310211	0.15	0.0861698	0.05	0.0287233	1.17	0.672124	0.33	0.189573	10.45	6.00316
Y2_4_1	0.4	1.0323	9.78	3.7896	5.99	2.32103	1.88	0.72847	0.17	0.0658723	未检出	未检出	7.5	2.90613	0.06	0.0232491	0.07	0.0271239	1.53	0.592851	0.74	0.286738	8.7	3.37111
Y2_4_2	0.4	1.0049	7.33	2.9177	7.35	2.92566	2.36	0.939397	0.12	0.0477659	未检出	未检出	6.73	2.67887	0.23	0.0915514	0.01	0.0039805	1.48	0.589113	0.53	0.210966	7.65	3.04508
Y2_4_3	0.4	1.0143	5.86	2.31095	7.27	2.867	1.58	0.62309	0.06	0.0236616	未检出	未检出	4.11	1.62082	0.15	0.0591541	0.00157319	0.000620403	0.95	0.374643	0.4	0.157744	6.05	2.38588
Y7_4_1	0.4	0.7753	7.89	4.07068	2.31	1.1918	2.89	1.49104	0.03	0.0154779	未检出	未检出	0.59	0.304398	0.25	0.128982	0.0028896	0.00149083	0.8	0.412743	0.97	0.500451	12.26	6.32529
Y7_4_2	0.4	0.7328	8.57	4.67795	2.5	1.36463	2.26	1.23362	0.09	0.0491266	未检出	未检出	0.84	0.458515	0.149098	0.0813853	0.00363298	0.00198307	0.77	0.420306	1.55	0.84607	11.89	6.49017
Y7_4_3	0.4	0.8871	11.04	4.97802	2.28	1.02807	2.86	1.2896	0.06	0.0270544	未检出	未检出	0.74	0.333672	0.2	0.0901815	0.03	0.0135272	1.42	0.640289	0.94	0.423853	16.02	7.22354
Y2_8_1	0.4	1.0758	4.94	1.83677	未检出	未检出	1.26	0.468489	0.17	0.0632088	未检出	未检出	1.49	0.554006	0.11	0.0408998	0.06	0.022309	0.24	0.0892359	0.33	0.122699	11.15	4.14575
Y2_8_2	0.4	1.0036	4.5	1.79354	未检出	未检出	1.05215	0.41935	0.13	0.0518135	未检出	未检出	1.93	0.769231	0.37	0.147469	0.000653627	0.000260513	0.14	0.0557991	0.15	0.0597848	13.45	5.3607
Y2_8_3	0.4	1.0325	3.19	1.23584	未检出	未检出	0.95	0.368039	0.05	0.0193705	未检出	未检出	1.23	0.476513	0.3	0.116223	0.01	0.00387409	0.19	0.0736077	0.36	0.139467	10.01	3.87797
Y7_8_1	0.4	1.0148	7.88	3.10603	0.62	0.244383	1.28	0.504533	0.04	0.0157667	未检出	未检出	0.49	0.193142	0.17	0.0670083	0.01	0.00394166	0.15	0.059125	0.15	0.059125	19.87	7.83209
Y7_8_2	0.4	1.0314	6.7	2.59841	0.89	0.345162	1.54	0.597246	0.04	0.0155129	未检出	未检出	0.5	0.193911	0.35	0.135738	0.00044898	0.000174125	0.15	0.0581734	0.1	0.0387822	17.42	6.75587
Y7_8_3	0.4	1.0091	7.19	2.85006	0.77	0.305222	1.19	0.471707	0.07	0.0277475	未检出	未检出	0.7	0.277475	0.29	0.114954	0.01	0.00396393	0.53	0.210088	0.14	0.055495	16.28	6.45328
