# Supplementary material for: Integrative analysis of physiology, biochemistry and transcriptome reveals the mechanism of leaf size formation in Chinese cabbage (Brassica rapa L. ssp. pekinensis)
Source: Front Plant Sci. 2023 Apr 6;14:1183398. doi: 10.3389/fpls.2023.1183398 (PMC10118011; doi:10.3389/fpls.2023.1183398)
Supplement: Supplementary file 5 [file Table_3.xlsx]

## Sheet: all_compare_final_X101SC2005195
gene_id	Y2_2_S1_count	Y2_2_S2_count	Y2_2_S3_count	Y2_3_S1_count	Y2_3_S2_count	Y2_3_S3_count	Y2_5_S1_count	Y2_5_S2_count	Y2_5_S3_count	Y2_6_S1_count	Y2_6_S2_count	Y2_6_S3_count	Y2_7_S1_count	Y2_7_S2_count	Y2_7_S3_count	Y7_2_S1_count	Y7_2_S2_count	Y7_2_S3_count	Y7_3_S1_count	Y7_3_S2_count	Y7_3_S3_count	Y7_5_S1_count	Y7_5_S2_count	Y7_5_S3_count	Y7_6_S1_count	Y7_6_S2_count	Y7_6_S3_count	Y7_7_S1_count	Y7_7_S2_count	Y7_7_S3_count	Y2_1_S1_count	Y2_1_S2_count	Y2_1_S3_count	Y7_1_S1_count	Y7_1_S2_count	Y7_1_S3_count	Y2_4_S1_count	Y2_4_S2_count	Y2_4_S3_count	Y7_4_S1_count	Y7_4_S2_count	Y7_4_S3_count	Y2_8_S1_count	Y2_8_S2_count	Y2_8_S3_count	Y7_8_S1_count	Y7_8_S2_count	Y7_8_S3_count	Y2_2_S1_fpkm
BraA04g011050.3C	453172	428975	427049	371826	350601	354548	325983	319863	246127	221742	258956	250607	385639	325193	336150	410796	397701	257648	377694	361879	368276	157210	239255	297606	326161	391359	352582	266804	234874	196914	435150	430352	285483	255608	357294	434189	608628	540420	465670	362553	370190	455043	190663	204875	237733	336637	309065	261199	44623.6
BraA04g024630.3C	248888	161658	172041	221694	133600	178275	219490	278781	267098	148754	139822	112255	305177	306185	252335	142139	118321	66317	90185	84527	109829	150601	141703	157016	103539	127493	127875	129878	95046	95154	172895	226485	139406	85298	97986	132419	385678	454934	374936	344620	257562	302996	216403	175681	206344	145067	114447	100865	16643.4
BraA04g027940.3C	122066	165206	165087	143992	147039	153463	276924	276116	244548	134603	171128	155787	261809	212660	234681	108108	98942	74225	121403	135746	121180	93761	87696	172497	127971	154383	147986	96514	68548	69008	119218	115079	62044	45469	72808	82360	231455	289465	239212	120772	130907	143000	148895	114946	212452	142369	138852	140909	4927.03
BraA04g010950.3C	154605	176667	190402	136169	118123	148959	123709	107345	78483	44432	84558	65188	86241	71017	87233	145602	142479	111440	166742	140654	110219	30066	52805	93102	100433	128402	117344	39938	23670	28175	188078	171866	99915	87648	170617	177485	217346	173546	171042	156919	127184	172233	61241	52689	66274	128197	103543	87569	15223.9
BraA04g010970.3C	145419	233462	227999	121911	123800	132526	109369	106868	79350	40669	89195	71796	78725	36159	94145	128288	159376	128387	169295	176943	142118	21672	45069	98048	139307	160719	132837	28593	17007	18324	168481	150966	77530	84987	160410	174081	258901	180105	200393	78151	96903	96192	40658	33004	58888	137028	115816	83979	14319.3
BraA02g013680.3C	101517	138246	135916	150239	172718	156574	136103	169757	143519	133467	207103	183017	127607	103855	145186	75467	73764	89940	118526	132177	162974	47343	53662	94534	177905	160635	184463	66373	46006	57790	89092	74415	46359	33630	72622	78821	127867	140632	167188	79283	94313	78591	98285	66725	83763	101018	78997	54380	5198.09
BraA04g014860.3C	108346	164080	162395	93659	101832	115583	93809	81055	68261	27272	67688	52145	63229	31279	78182	74036	85389	106645	106108	112715	106359	11518	27607	69814	94663	102535	85835	26856	15485	18352	133925	125244	63080	51256	94864	101213	168925	134199	146572	52083	69276	59308	41094	30734	54754	102035	83270	55486	10668.8
BraA09g035160.3C	68425	60931	66088	97844	41067	79951	55840	69896	53746	45264	46996	50386	114546	104851	94996	103747	76702	39276	73909	66390	80463	65408	72977	107202	67455	107432	75185	89536	56325	61690	106131	120709	77360	97520	110827	137348	144227	172534	122032	120889	124236	131138	31037	33679	36581	51403	48466	48741	4575.66
BraA03g018080.3C	99659	82070	82678	85508	63437	90245	87313	98131	83467	47557	54281	41372	127628	94103	105278	66155	62867	37016	42190	37862	57413	39042	39566	72642	66465	77833	79009	56625	34747	39855	79678	95928	58698	53208	60969	82977	191936	204091	188381	122214	119934	106514	52041	32020	39838	61783	41179	32506	6689.27
BraA08g023650.3C	27166	28520	29385	48360	29831	51322	34875	43456	30924	33555	37516	34478	81022	91283	65132	84254	58787	36634	76553	65953	98341	86010	107113	145661	89249	141391	116523	169099	123696	112120	46412	44639	30777	58535	72257	105623	56909	75510	51333	215004	173172	241733	13281	14028	16951	72473	69956	77288	1816.62
BraA07g019510.3C	82267	142204	133274	73751	99963	94425	59048	43565	30018	21127	51702	36262	38763	15797	49304	71699	85388	103403	112557	120090	96012	4745	15434	43857	86291	85761	74019	14203	7708	7276	108074	99521	50733	51875	89090	92338	122381	75258	91225	34436	43261	42331	24669	15933	26879	65868	52482	33730	8100.8
BraA09g028120.3C	70152	65559	58772	49547	63479	70189	88820	86039	77864	43461	56931	49787	84093	78775	83963	51646	42374	41079	63042	69447	70943	43134	46910	80235	72629	84461	77943	65130	41798	44141	61870	65065	39243	35735	42553	54845	75671	82439	63873	59373	64293	81200	46810	33585	47823	58306	48843	46275	4458.25
BraA05g040570.3C	47611	83274	79742	56413	64527	69416	72892	57632	48600	27055	59835	50977	44132	29803	59341	50589	43335	70532	75974	80499	71224	16767	20906	57764	82967	80976	68668	18887	8326	10574	73217	56618	27677	24596	44594	61385	95378	90407	103084	60554	70189	78709	34822	22092	40848	89881	80606	65625	2487.63
BraA01g012680.3C	37419	21321	22294	37704	9218	25485	46795	19903	33126	61025	41985	49636	59911	62253	40980	54059	45204	32536	45138	38521	54940	103256	93084	58361	36722	62712	41487	142393	127661	121641	27473	27613	25769	35112	22562	36178	35959	57345	37440	94878	75101	111074	63317	89342	43740	76225	91833	91236	2019.89
BraA06g019540.3C	68542	72803	67889	52815	35835	62246	82285	76565	61516	34549	37553	31427	76261	69950	71671	54357	47392	41565	51966	49932	47697	40612	40779	58872	48282	62875	46650	55227	31947	34315	71475	65971	40638	42412	47159	68584	67973	87748	66411	66388	66875	79236	39925	32284	37951	52726	40248	37561	5034.31
BraA08g027750.3C	4248	6594	6853	22798	11557	21520	81138	62512	103646	75217	55176	61600	48921	61723	55705	9411	4667	20868	37519	25345	44658	179684	112711	90268	47900	57158	44084	123030	95847	116377	8766	3356	4817	7499	10353	19005	3286	17009	9706	65654	58447	64651	97007	93200	118173	63556	82272	96816	154.423
BraA10g012830.3C	51829	71592	63177	68059	85536	68444	58145	65422	62465	61918	89379	80417	59444	49687	67757	46192	40073	37100	65082	72416	89955	29519	31443	51889	79940	86987	92429	37469	26904	29197	38114	34544	18925	14971	28804	31943	54806	51178	59786	32400	37193	37444	41045	28043	35330	41977	35359	26389	2631.31
BraA01g004980.3C	34028	71753	70775	45181	124640	63712	57767	67854	69346	33628	95399	82520	41562	27769	62529	35638	47145	61104	65137	65724	75781	31707	22485	41673	98505	68076	77852	28281	18117	24099	50829	46325	25730	25971	40243	43077	49228	31111	61092	27385	26608	27231	47061	24341	44199	58799	49097	38990	583.013
BraA09g001460.3C	44532	38618	40471	39631	35663	44458	43410	49743	42284	25201	26317	22256	53942	57650	52514	38124	38664	31662	31270	28435	31782	40059	44037	46667	37051	42921	37405	55200	41852	41504	48032	45084	27365	28762	35776	52310	84556	93754	79328	104582	79599	129262	65648	60808	75172	67256	62408	62229	2860.5
BraA09g024970.3C	33372	38078	39769	37976	38251	45856	53073	48077	53880	30011	34169	33280	57389	57165	57093	37725	30354	40146	47247	50189	60859	47813	49905	66491	54028	64467	52217	64758	42250	43698	46190	43168	28461	28747	36434	49486	38136	54506	39979	58691	60896	76874	47285	43308	50399	64582	54461	61019	2634.69
BraA09g055350.3C	33709	23975	28878	39713	34250	33075	32731	39720	46143	42208	41889	46366	40019	54062	35016	37288	36568	29295	33776	30044	40032	65873	63625	45109	34494	44709	39712	40275	44650	42253	42317	39771	46617	37498	49873	59058	30704	47108	44363	55030	56490	71114	85476	83215	90172	69495	77806	78104	3574.64
BraA07g015680.3C	9324	7467	6853	13702	4514	12313	27631	31950	49837	61748	33169	31744	41743	50684	43244	21843	19908	24527	29208	17592	27713	141931	87605	51615	32287	39178	24535	117066	105644	105255	20589	16322	13833	24786	23697	39557	5958	14936	7002	47591	36035	49280	91399	84348	110171	71302	90941	99570	338.945
BraA08g007230.3C	48814	67722	62492	44264	59390	43822	57970	55494	50181	27361	56139	45129	46844	36277	57227	42249	44627	37188	48140	54507	52023	17073	21514	44450	62329	63965	61229	20469	14093	16895	50678	47120	24469	25302	41715	41698	72415	64099	72991	28640	34413	36061	31142	19596	31474	45003	38977	29013	1948.37
BraA07g025400.3C	93993	86147	66294	106226	40880	36053	14178	22342	8486	26232	36183	19758	13974	6781	11127	96060	78835	100244	69295	62997	31432	6923	15648	15282	29018	59765	27077	13040	8349	10822	75832	75648	76309	64056	60495	113111	59188	21589	47857	67243	45871	39845	15831	10718	8467	24614	12037	17154	1861.32
BraA08g027880.3C	51771	59810	53763	54741	49084	53757	23939	24453	17210	23656	16511	19268	25422	16830	22696	55202	55941	42109	55186	55941	65038	17319	43975	55070	33131	54796	23286	31676	21177	24428	56547	51452	34825	34806	46629	60939	59533	93213	58190	61541	48755	64820	12457	16845	15795	26653	20293	25365	5589.23
BraA06g008890.3C	63429	69029	63597	43958	53741	57129	65412	52495	38453	27712	39582	32311	54643	32044	56668	27002	31845	32925	43339	41912	39760	7312	12316	29510	36835	41979	37530	16585	11875	12211	56065	60846	27186	14340	30801	30548	72861	67294	63655	21803	27108	24122	26006	18355	28380	29783	24090	17227	2841.85
BraA06g044580.3C	31235	29748	31727	25884	31240	22514	31179	38768	37420	22523	34069	31660	33429	35552	32793	39161	31520	29158	30634	29991	38027	42861	36336	54137	45408	46822	42139	34946	26768	27613	34253	32786	22148	25076	35529	42302	35118	35800	35173	63516	52248	70285	38384	32359	49684	52907	52099	53581	1420.75
BraA04g001140.3C	28558	26128	27687	28712	20132	31509	36163	39118	30522	17681	21450	18567	45117	39622	39452	36096	27532	18221	32659	29836	35809	33494	35711	46275	32723	43259	36771	46418	34579	31182	38496	41037	26101	26982	33065	46721	44213	55993	43294	75693	61166	95437	24245	23688	30204	41917	37904	38830	1991.44
BraA03g042010.3C	23969	19088	12770	32004	15881	18444	37399	29938	47322	54467	40070	43757	39067	55870	40042	12309	11371	16610	12632	15410	34683	70860	49089	39484	41572	31638	27766	84652	59947	80055	14198	12560	14740	9725	5160	8593	10309	25553	26320	16674	16776	21192	84234	104218	90166	45141	62455	79696	3181.92
BraA07g017380.3C	30406	29018	32793	35653	23169	28027	30950	36666	29775	17046	16363	14806	44965	38945	34244	32731	29237	20856	27661	24524	32496	26710	31650	41431	25453	34820	28038	35666	27704	24098	39384	43196	31430	26925	37563	48852	51285	66693	55520	77166	60736	80585	36934	36697	42890	43828	41799	37608	1636.4
BraA03g017900.3C	3753	2722	4442	21906	8271	17154	38159	46252	59498	51170	34267	34201	58692	70688	44610	9429	5343	8716	21459	18438	35936	98325	84759	55411	24731	39113	30065	58884	56042	48745	1757	1366	2064	2894	1998	5785	4267	34752	10540	51700	51187	64422	69421	71358	70688	66865	66795	73955	617.057
BraA03g021010.3C	29891	55533	57718	23199	27263	19251	32762	22123	18579	14446	20039	14809	25865	16170	24665	45359	42792	63020	50121	54185	32307	20378	19215	43121	48880	48428	39269	18246	11168	14240	59462	55108	28438	45244	72046	76217	48889	40293	52812	40685	35732	35166	13541	7604	13590	34113	42075	31146	1125.4
BraA08g022830.3C	21920	35841	17827	21443	38127	17774	52329	18512	46840	78711	82148	98175	37043	37590	44172	14565	13275	15901	14957	25140	56792	64291	33288	55193	70197	50795	50040	71266	36182	65951	11711	7726	6420	6490	6117	6805	14284	26277	30166	11059	12708	18281	29388	37683	40443	26815	30290	41996	821.838
BraA02g045720.3C	36403	33852	32992	31527	31290	29292	37000	38943	32804	20391	25544	22417	46342	43191	40391	32102	29641	21821	29894	28840	35712	21888	26920	37713	31455	39840	32084	36373	25973	24445	35336	31352	21008	20219	28312	39142	45751	52452	45874	40444	42455	53223	27619	23795	30561	35863	29571	27329	1896.5
BraA05g010700.3C	29752	21641	23275	24628	9294	27715	37291	49763	40475	18882	14911	8640	50955	48007	44863	39969	28789	14378	20311	15155	21128	35176	29705	49787	21408	39450	31483	39846	22409	25751	30834	38693	27087	37018	34579	52424	35433	61219	42796	74910	70979	83809	13832	9000	10914	26096	15751	15363	1997
BraA09g045720.3C	37211	34252	36115	37469	22616	30521	40179	44449	33547	20294	23908	17219	45957	38764	39467	33501	26542	18733	27399	24947	22286	18276	21994	29026	26868	31771	30406	27417	19474	19555	41880	36785	24252	24466	28775	40962	47308	55688	53648	45043	41187	47092	27687	22150	24090	28415	22547	19364	2755.68
BraA09g016320.3C	22593	22046	25846	28148	18918	28533	37794	40478	32229	13428	21970	18334	33564	33568	29221	27254	19333	17391	26033	22818	26264	32817	28907	39342	28409	34987	30657	34289	22587	22581	29925	26307	16255	15819	22087	30786	45421	49869	46504	65123	51337	81834	19689	18140	23425	31631	26722	28284	1488.6
BraA05g037360.3C	21144	14770	16290	18653	6564	12730	30339	40273	38304	18445	14202	11759	44028	58709	36790	26811	17767	12443	12925	11282	17372	65527	50447	47289	19198	30739	21562	50039	32321	33253	26478	22837	15100	21454	22267	39894	17477	35226	21024	61416	47220	72768	32297	30004	35851	35528	31164	37895	1311.18
BraA07g026390.3C	30660	27035	29423	27359	22116	21815	36629	42064	33150	21256	20646	15630	36334	40555	31226	31684	23713	17775	22544	22380	29905	27734	28779	36057	30343	33639	29467	31727	24979	25732	26617	22987	15546	15881	19773	29069	30766	34009	32479	55355	40376	63418	34059	28434	35204	38543	30746	31895	3869.52
BraA03g041940.3C	35371	31576	30016	34094	19776	24606	42876	41449	32346	32034	27095	24287	57841	50184	44783	33661	26631	18531	21273	19957	19586	16640	18354	30010	30422	43734	37724	30989	19685	22196	33554	29146	19626	24625	24845	40553	43043	50274	41351	40430	37895	43625	19743	10455	11896	19974	11998	8268	2383.08
BraA09g009870.3C	38336	39172	34915	25148	13088	23365	13614	8762	5034	9265	5574	5495	22239	5958	12332	53625	68961	42263	41678	44442	33460	3939	34032	32641	11841	25003	10225	6819	12212	6619	48740	50056	38572	57780	61878	73762	49954	52081	44301	34010	48165	46070	6104	14318	11067	30614	40923	24167	2516.62
BraA05g010690.3C	20400	19416	19088	17947	8197	19751	42258	52359	57096	23996	18469	20015	52029	57799	52234	27446	18987	8704	13484	12476	19093	42044	30431	46836	27399	39041	36058	38037	21353	24308	22353	19624	14212	21316	19467	33834	20019	46553	27420	56333	51967	67662	23009	14690	20632	30026	16499	17041	1369.28
BraA03g042340.3C	12608	24572	27656	25379	33292	32252	40413	42320	44561	23936	32398	29762	39177	37289	39304	18782	14524	25044	33904	34101	37347	39981	24422	30970	32519	41236	36046	22034	16822	17322	22284	19546	11841	10807	18174	17959	21807	22748	32080	31422	24622	35916	38659	23893	37575	31900	31746	29236	562.074
BraA09g009720.3C	29736	31300	33493	29728	30745	36974	34392	34089	29586	17339	30599	23841	31604	29230	32836	26997	22429	28567	29912	28583	31836	17016	20244	31801	30624	35734	31991	23238	16514	17369	27473	24910	13758	10999	18568	24141	36633	34762	40921	29802	31690	39637	25054	20462	30635	35470	30828	29693	1464.05
BraA07g025120.3C	15084	21984	24551	29033	27932	28326	32116	46976	38799	21359	26639	20900	33316	29638	31551	20295	19017	16482	24676	24600	35806	26817	23128	29374	28254	30968	36846	19789	14640	12797	16757	16594	9021	7451	13651	16672	33345	41657	39770	46338	39962	50677	37161	32413	39279	42373	31741	28864	2079.44
BraA03g013750.3C	27781	40745	38474	34806	40826	35092	33106	33831	34710	21595	36336	33658	29091	23084	33778	24024	20835	23398	34943	38107	49665	13122	15701	29136	44287	41993	43846	19407	12256	14739	27415	24128	15981	11825	21923	23189	25608	27001	39561	21639	24457	23125	23551	16536	19647	26365	22127	14658	1414.42
BraA09g001100.3C	23384	26004	32424	26621	32448	30344	33238	31511	27104	16272	24217	20301	30283	27129	31601	22355	19860	21107	31940	27089	30514	17053	20149	29326	28459	34067	33819	17080	14404	13260	31041	24756	17383	14210	25744	28896	42282	44395	45052	34606	33368	42509	23107	19978	28066	34454	30129	27500	1806.36
BraA10g005400.3C	24514	21226	20422	20808	17279	20910	27889	27707	25283	14046	17005	13109	31241	31211	26311	25312	21507	19797	26098	21659	27343	20801	22717	30950	23787	28764	25839	27182	19494	19135	20701	19303	13364	15680	19479	27572	27827	38155	29743	59892	49226	69988	28406	26756	30757	38789	33298	31459	1664.12
BraA08g033850.3C	20339	22312	25563	27951	20905	30266	29159	28744	24286	14028	17098	14756	34805	31076	31104	24669	18412	24768	25259	20933	25536	18996	23627	31100	22401	30466	23486	27751	20062	19737	30132	24763	17282	17448	23145	31945	28246	38017	31645	44494	40016	59163	21044	20613	25518	27655	26438	26389	1391.24
BraA07g021900.3C	29644	21460	24968	21543	13754	18852	18930	22634	16269	9604	15984	9653	22311	21566	19226	31023	26259	21447	24115	21403	23396	21956	25178	31446	22942	28367	24513	27523	21830	20267	34650	29067	21407	23187	31986	40944	29465	29428	31648	49464	39803	53584	17032	16974	21081	33102	31183	28114	2195.3
BraA02g005650.3C	21297	27551	31702	18225	21097	21306	21052	26983	20999	10214	18542	15596	19206	10408	18794	30175	34021	47314	43669	39664	33605	21377	18618	36048	30081	30301	28550	10985	8640	8323	30282	26380	11958	15740	35662	34097	29291	19778	22624	30361	29759	37960	14070	10974	23561	38190	38271	37320	1467.97
BraA09g003290.3C	34817	35052	39705	31116	16341	21798	36324	34874	24899	20764	18729	20900	55551	46468	41411	26324	18424	13214	13513	13002	12181	6483	9891	16867	24775	31435	28924	24821	10978	13271	45715	38828	24033	25675	22869	38682	48655	48105	43517	29924	25420	31164	10255	6112	6392	6651	3940	3378	2345.76
BraA09g009530.3C	27225	27119	26466	27487	24350	23294	24590	25519	20911	16200	20130	22230	35080	28750	30105	24243	22758	17024	22505	23874	30505	13738	18763	29366	25474	32316	24808	24763	16049	16573	26833	24520	16148	15384	20719	27625	38736	38100	35548	33116	31168	40764	17642	15884	19681	25186	22334	19658	1465.2
BraA01g029170.3C	20448	24753	26253	27194	24940	27373	29541	34174	23937	18488	23198	18853	32701	25996	29740	21036	18443	17954	25355	24962	25872	13960	14546	24119	28923	33005	31719	23287	15222	16604	27520	26306	14563	14673	21671	26601	41737	40139	38203	34896	32166	41662	17016	12395	17317	24486	18929	17538	1337.44
BraA08g018830.3C	24366	24359	28847	26330	19874	25217	17416	17961	12843	9014	12224	10541	24828	19119	23474	26539	25654	17696	22767	18776	22261	11515	19361	25725	24057	26476	25727	24877	17054	17019	36582	28967	18961	19801	26182	34748	39385	41332	39178	48474	43738	56167	17323	18377	18792	30047	24586	22620	3032.46
BraA08g022720.3C	22163	35940	33251	21709	32627	18967	25736	31499	26733	17464	33142	24263	24439	16497	30499	22469	25133	23921	23612	26111	28799	8656	10685	21962	45771	39809	38004	9724	7123	8888	33269	32049	17099	19875	29867	29094	46965	32841	45090	21956	20680	20212	14077	8232	16040	25680	23156	15085	995.472
BraA04g009110.3C	15136	18217	18565	20613	22613	21744	23995	24354	22581	15471	21910	17561	26961	24236	27823	24594	25122	19527	26343	27415	38496	20064	22450	31343	31731	36413	31530	28451	21573	20705	14753	15061	9902	16596	21978	26203	30737	33485	30610	33972	35568	38954	17589	15600	19223	32714	27836	24843	1233
BraA01g017270.3C	16978	29210	31937	27110	44213	28952	31879	50529	47355	19891	33660	36995	39052	25977	39899	14075	10507	10842	18642	22372	28618	9732	6872	19236	21734	30286	27347	7885	3894	3407	17522	15010	6154	1965	6181	5502	25961	35039	34119	20076	25252	27671	35923	24792	47473	27463	23079	17840	847.55
BraA02g015440.3C	564	713	2847	21543	21133	32378	17778	17045	15703	41167	57400	55301	35389	35014	31891	9847	6333	5459	34882	25160	37685	33405	27700	26640	44147	53181	65719	50675	39885	64893	1367	482	697	3437	3797	5886	3611	8044	7910	17996	16955	20281	20838	21068	14376	23970	24203	18372	17.3672
BraA09g060510.3C	28170	34671	30012	23404	27921	26532	28598	25249	20938	12644	29099	20532	27048	15673	29061	20904	22500	25541	30991	27819	25317	8423	12633	24978	24084	29941	23142	11718	7734	9266	32337	32530	16561	13225	23913	26747	35872	32928	31282	16167	21063	18812	14269	10923	20554	25623	25407	22206	1262.12
BraA09g062800.3C	24847	18687	21353	24335	11896	24342	30035	33517	22435	16072	15075	15083	36552	36324	28982	22997	17573	11610	16866	17156	21998	20779	20980	31694	19463	28582	22695	27728	17837	18046	23955	21911	15286	12215	14504	22130	25506	35885	22885	36062	32396	48088	16533	16515	17965	22246	17997	19052	3049.96
BraA07g042080.3C	21677	22275	25473	24125	23941	20520	29557	36841	27186	19580	21876	21615	34272	33844	31395	17425	15611	12859	19262	18946	23710	17768	16244	21768	22327	25566	28022	22461	15082	16710	21326	18299	12029	9836	13197	17626	24284	27120	26156	27054	22639	31150	26591	22064	27173	24337	19929	20341	2755.2
BraA02g037860.3C	26675	12317	12804	18399	4947	12880	35094	27824	20273	22571	11445	13637	41285	61061	30356	26091	17006	11060	12182	10350	13158	25604	27699	25278	20124	26842	23372	41538	26766	27673	21361	15184	11456	17750	16004	30849	22549	35996	20364	44814	31382	50921	16620	11920	12419	13436	8886	10825	1790.47
BraA09g033700.3C	7209	15410	19075	23083	23678	28849	30319	30707	25756	15383	19186	17265	29619	29455	28020	19201	13644	17491	27154	26034	32665	18209	18486	27742	24436	30918	25391	25529	18296	17750	23938	17904	13628	15672	19417	25884	18697	24514	18572	25356	27971	34249	17890	15104	21092	26012	23167	23652	584.596
BraA05g013820.3C	20537	16593	18746	21860	20340	23063	19486	25888	24132	14089	15124	12672	29581	29730	26524	23060	19648	16208	16755	14376	24424	19117	20291	23657	21331	26162	25304	22996	18654	17573	18947	18427	12654	12992	19889	24172	32019	34404	28594	35694	31905	39897	22327	20332	24348	27756	23629	21438	2746.66
BraA09g008070.3C	20548	14991	15766	15511	8500	20361	28233	29015	25306	10120	9540	7123	26379	26903	21581	21749	19482	19813	18863	17373	17806	26444	28628	34148	12687	20577	13054	23062	14550	15767	20178	18582	11547	15163	19503	29192	21838	33166	21019	40221	34337	60848	20279	21777	25309	29707	31585	36129	2179
BraA02g024980.3C	19302	19866	23636	26749	25746	22381	19174	24860	19096	12993	19126	15188	26006	26981	23942	18831	15835	13651	18637	15731	24597	14302	15259	19496	20680	25255	25247	19409	15151	14506	22047	19023	13095	11383	17425	20303	39075	38341	38580	33767	32195	39475	23553	20952	23594	29226	23286	21840	2488.63
BraA07g036960.3C	9191	15658	14217	8814	12959	10157	11608	11019	18339	8770	9373	10472	12792	8836	13232	40318	49917	31303	32160	40425	59752	14536	27900	47121	33973	40138	30330	17766	16331	13286	8384	8751	4694	23726	30186	33322	9248	11978	9827	37926	44098	45035	7840	7169	10586	34682	35355	30829	791.905
BraA04g001550.3C	19457	31502	25924	21975	33256	24225	22818	20919	20255	17121	31299	29870	20383	15407	25867	20488	18275	18795	26994	31094	30335	10926	12790	22456	35597	35518	30528	15423	11033	12457	21759	19186	11567	11679	17637	19932	28675	26064	31908	14783	18499	15694	18727	14644	20532	22996	23251	18571	473.774
BraA08g006950.3C	25948	24799	22845	22397	18904	22252	30574	28943	26199	14845	17240	14874	30159	27147	28250	21344	19738	14858	18057	21056	25790	13657	14728	23818	22167	26443	21120	21676	13046	13610	22987	18965	13184	14217	16325	22740	29057	33055	30330	26151	26156	30859	18911	13847	17104	23741	18235	15338	2113.75
BraA05g037060.3C	9077	8872	13143	23388	25728	17729	15375	20986	25445	22463	18085	22413	23693	31522	21355	7219	5896	17596	21054	12003	23372	46242	61849	30483	10852	26046	15012	43192	40849	53156	12345	8872	10110	6195	7455	10754	6836	13136	13111	17394	17703	23833	29525	32240	28094	24370	28435	31752	2008.31
BraA04g009580.3C	25217	30541	24446	17916	17531	18296	24174	17452	18344	10852	17017	12827	17732	13581	17644	27894	27406	23522	27257	28150	21806	13507	16254	24203	23252	29215	23050	15388	11025	10990	27712	28464	15723	19725	28087	33198	26725	26317	25146	21754	22102	25753	17745	13323	18989	23924	22602	21041	1053.44
BraA08g005880.3C	27323	31434	33526	18921	54752	25592	22418	21675	15275	16736	39940	33646	14671	13084	19400	20278	23931	20030	30769	31043	28697	3603	6752	14826	34298	31309	31203	7728	3879	5236	33812	31543	17328	15723	24176	27323	26549	21477	24304	14500	14916	18944	9118	6793	10260	18284	15698	10372	1840.86
BraA03g015750.3C	12135	20382	17001	15792	52893	24409	28964	29278	31203	34516	42819	41900	15331	22247	23853	12591	11150	11251	23158	24124	27107	32302	14346	23011	37383	32043	34221	28152	19972	22948	11709	12628	7780	6908	8963	10009	12378	12603	14108	10160	11319	11272	21426	14912	23526	20353	21317	21162	233.846
BraA07g006810.3C	16090	14633	18090	17938	14042	17317	18794	24929	18185	10298	12548	10526	24329	20285	19010	24303	22507	14803	18289	18492	24851	18865	23297	24997	19403	24812	17570	20893	16495	12780	19280	18312	14438	17292	23609	30241	20849	28762	19292	41227	32948	49564	15500	14446	19613	25025	24423	21938	1060.13
BraA01g038640.3C	13572	21242	19185	17262	17310	22595	23077	19005	17746	10715	20340	14942	20654	18489	22548	24524	22497	25399	30289	27403	23164	14111	14684	25126	25141	29065	25502	19404	14034	13455	15461	10285	5453	12690	19228	26366	25565	25691	28853	23582	25381	32419	14338	11942	17412	28963	25677	24329	479.744
BraA08g021770.3C	22516	21098	20987	18518	22791	25833	25790	26372	24318	14906	24369	18730	24156	22134	24704	14135	14254	23854	21254	17260	18675	13285	12836	20915	20257	21546	21804	16800	11130	14408	19751	18901	11634	8735	14701	16677	23083	25207	29289	21498	20108	23949	23870	18017	27042	27104	23517	22923	778.995
BraA09g016610.3C	3384	17068	23223	27095	45041	27015	17365	16551	13259	14435	23212	26229	20903	14626	21665	13575	10022	23662	26291	28370	44172	9003	13004	23732	35381	43751	36275	15841	11443	10813	25142	14749	12828	16472	22483	25535	24742	18833	20268	17422	22825	21728	8097	7016	11172	15774	15803	15379	407.022
BraA01g001110.3C	19657	20978	19400	16207	22419	26659	30660	27244	29104	14072	26218	19275	23290	20905	27332	15024	15629	21580	22028	20117	21456	12737	11823	22568	22886	23878	23768	14916	8711	11963	17058	16084	9257	8451	13660	14472	21464	25062	24934	19688	20779	22872	22407	16416	25581	31413	24490	22430	680.081
BraA09g058520.3C	13931	10557	12130	14672	10465	13963	14182	16528	15963	11309	12630	12534	26214	27183	24644	26331	17555	9863	15747	13356	20632	21573	22564	31770	26011	34501	28438	31309	21101	19818	18407	17549	11955	18007	20623	29754	18141	27052	15468	39270	41158	49491	10164	9138	11806	19166	15968	17627	960.246
BraA05g006030.3C	24830	34150	33063	19455	37096	19964	15744	14891	14414	11132	25101	21177	19279	12093	26735	19364	22376	14725	22914	21983	30259	4309	5916	15460	31169	37034	38553	7534	4577	4852	27524	27042	14954	12455	20259	23063	35866	29083	28784	10422	13753	16177	10230	8974	13208	26405	21947	16399	1606.46
BraA10g032170.3C	10633	20993	21128	18266	26851	27699	26488	20842	27520	16480	33474	26304	21252	16662	22737	13387	12335	18443	27124	26354	27713	17604	10762	24087	32831	33725	30479	15452	9315	10591	18188	16678	11915	9435	15173	15263	15231	15722	20621	13484	15038	18136	17331	10202	18975	23678	22931	23322	120.075
BraA09g063780.3C	16739	19954	20485	20006	17629	23808	18753	18179	14543	11186	15793	11611	22335	17194	23084	18869	15796	22401	23500	21359	24215	8723	12505	21747	27344	30816	24664	21323	12455	11752	17664	15977	10087	11950	15211	23592	27000	28105	31878	26541	29340	32709	12126	10635	13040	18516	16678	15005	1136.32
BraA06g011900.3C	23264	18065	24770	33224	16774	26380	20487	22983	16370	16885	16128	14663	40713	37876	36490	15302	9650	5925	8654	7328	8970	7342	10054	14703	11630	16194	13120	18307	11249	9800	30813	33354	22900	11051	11157	17744	41486	52898	34862	19703	18953	27178	14140	13946	15382	9821	7742	7065	1609.75
BraA07g039550.3C	20331	23990	23064	17802	28794	18592	26915	26200	26926	17390	19602	18915	23361	19819	23344	17227	17128	17116	18022	19831	21725	14030	12734	19843	27020	20955	23097	12503	9702	8937	22549	21665	13909	14580	17630	20311	21059	22452	20441	15675	12648	15803	19318	12505	17718	16565	15576	11902	1186.84
BraA03g027010.3C	21622	21150	20809	22792	26083	21730	16246	18145	15966	13547	16171	16492	27020	20327	25319	15535	14531	12816	15437	15198	21245	8090	12660	20011	20432	24651	24108	13625	10464	9874	19747	17375	10922	8681	11875	15705	36589	33748	29517	15903	17435	20880	16684	12671	17129	19170	15864	13552	1648.93
BraA05g014550.3C	14116	18765	17700	18602	24086	25795	19914	20566	22438	20192	32895	25494	18842	16784	22141	14079	12698	15050	20518	19155	27283	12674	8227	15560	29506	28565	30189	14909	10692	14670	13792	13135	7108	7262	11021	13078	18314	17280	24395	15874	16991	17197	21200	13247	19490	21806	17721	13707	391.004
BraA06g042080.3C	20223	21403	19048	13472	16496	16990	17007	14826	12352	8658	14168	13560	19901	15320	18800	19101	19394	20389	24169	20922	19321	17632	17540	23455	18713	23316	19000	17592	11701	11240	20892	21373	11324	14080	21088	27489	18561	16367	17922	21395	18286	29672	13377	10951	16151	22065	23510	22946	892.674
BraA05g025150.3C	21857	11344	11385	16410	13178	18879	9437	10648	3891	21541	16749	14367	32640	24874	22379	20553	31722	15058	26936	17902	18279	5861	18828	14268	16781	25974	17139	38243	65863	30344	20700	22763	23417	28064	22935	27119	18464	27307	13268	7427	8285	7420	752	1688	1205	8644	11406	6565	1039.02
BraA03g041720.3C	9270	6409	8716	17708	7961	16894	11326	13580	15228	22743	23181	16505	17684	19361	16268	11110	9135	16674	22577	14590	17506	35764	38608	26495	14371	26343	20290	35148	42511	40300	5174	3464	3621	5057	4541	9085	9320	14762	14642	20962	18119	26874	20914	22315	17595	24248	24189	25132	1730.54
BraA01g005820.3C	21137	21282	19009	17371	21032	14915	16571	17901	18212	12451	16160	14536	24728	23899	24778	15932	14181	9402	10593	10547	14269	8412	10573	14123	14274	19486	19452	9856	7885	7585	17588	17815	11266	7536	13734	15583	35557	31640	30542	21097	21175	29080	22476	16598	21131	22963	18408	14162	2116.23
BraA02g020110.3C	19164	13092	14007	15596	1930	6354	1990	3083	1507	5213	1947	8338	4298	793	2701	26230	26817	34478	26726	29299	19460	10260	15107	31104	22493	32825	22615	17204	16208	23482	10126	5953	5697	3354	8121	14460	16153	9054	8807	21891	41342	31527	2684	9115	2653	61787	85000	44379	1897.5
BraA03g042600.3C	71087	32246	34948	27496	9909	11808	10820	32796	30205	22252	11257	16069	22214	21829	36318	2103	4038	3023	1642	1472	3686	4277	2560	3457	7306	1447	1102	4772	3137	5504	18482	18896	18513	2318	1834	1896	55097	33059	43391	3615	896	1182	72949	40513	51983	5117	10238	13980	7864.09
BraA10g007760.3C	18344	23080	21370	14783	22552	19719	20414	19789	17793	12474	22140	19509	15374	14074	18812	16735	16674	15643	21598	23070	24362	12999	12428	18540	24009	23514	22620	16628	10882	12891	19859	17262	10599	10733	14311	17211	17482	17036	16921	13553	14869	17600	11482	9637	14536	18860	18327	17635	1235.91
BraA02g006290.3C	25726	15680	20831	43645	33803	34345	11685	14263	10664	35273	26471	24601	39169	37854	21945	4011	1269	1446	3448	3632	8643	8905	8717	4853	14586	20277	25524	19040	16156	11421	18943	18005	22192	519	502	1139	25105	23517	19483	18495	12939	16870	18683	23880	15375	16243	10657	13891	6985.57
BraA05g007110.3C	14259	18383	11055	9688	17785	6999	12242	6695	9624	37953	25002	29856	17452	14376	18940	12448	18990	18841	11175	17810	18895	11072	9968	14416	30759	21871	20031	27097	18935	18724	23338	15985	18438	19176	12204	13551	9364	13544	14595	6614	6913	8268	26196	36450	26887	10514	14358	16920	1558.18
BraA07g024630.3C	19759	17834	17427	14268	15717	17207	20604	21122	18011	9258	14018	10505	17772	18381	18547	16013	14095	11990	15175	13656	17508	14756	15122	20467	15556	17466	15293	16679	11118	12240	19954	18128	11010	10586	13443	19476	20608	20527	19609	21782	19798	30200	16409	14700	19232	21978	18255	18794	1361.96
BraA07g019200.3C	10097	12847	16277	25495	15025	28032	14183	11503	9410	20699	28068	24805	21424	18952	18814	13846	12040	16077	27826	28127	36667	6901	12804	17385	27261	35316	33559	20351	16896	17231	13904	9027	5968	5476	8657	11067	15987	11994	15276	12125	16690	15341	8508	8064	7932	18334	14709	11862	1520.61
BraA07g032970.3C	11941	15632	13305	11688	52812	19638	20917	22948	22842	16689	46361	46892	14115	14246	18888	10273	10674	11085	17955	19776	29954	11229	9376	15584	46713	27232	36315	10599	7769	9996	9569	9526	4826	5562	7345	8258	9979	10992	12674	7125	8120	8376	13932	9961	16597	15992	13189	11794	292.35
BraA10g021080.3C	10403	6958	7585	9929	3592	12306	33883	39724	47243	33819	13562	15420	33379	40512	35160	4343	2038	2324	4678	4058	7858	37102	15775	12785	10505	11085	14425	27668	21887	19274	1925	1474	1308	965	658	1056	8209	19669	16402	23313	15801	22025	45274	29014	34560	17179	11706	13903	786.654
BraA06g009730.3C	21533	18061	15723	19762	18821	18406	16343	13696	14159	25327	23166	27488	19862	14745	18007	15883	19049	17052	17103	20221	23236	8779	10795	10571	30149	22055	26755	14521	14157	13801	14201	16041	11028	13496	14908	16626	20762	17856	23418	14086	12474	10852	15471	10738	11094	9419	9619	8775	1138.36
BraA05g032630.3C	10570	13931	18420	17198	19734	17443	18178	19024	15215	13030	19418	17224	21287	14537	20376	14265	13437	17888	22957	24823	24864	9696	10395	18089	24690	26003	26125	11261	8486	8478	15900	15574	8189	7980	14512	14772	19028	15671	21386	15611	15016	19397	14855	9937	16663	20869	20361	17054	510.593
BraA04g021840.3C	13168	13696	14342	17763	16173	18599	17741	18035	17404	9826	12552	10681	20846	20066	18242	15241	12835	12825	14098	13859	19207	14262	15812	20731	18146	20887	19714	17316	11765	11820	15487	16214	11428	11926	14197	19627	20544	21335	17904	21958	19351	28772	15169	13437	16636	20263	16503	17890	1761.12
BraA09g033090.3C	17293	19596	17532	14963	16952	19425	19297	18650	17901	10588	16455	14040	17440	13796	17941	14428	14611	18416	20771	21239	19933	12551	11554	20663	17806	21050	17614	12626	9280	10903	16937	17470	9180	8849	14386	15639	18827	19719	21809	18465	17540	20503	13699	10111	17064	19358	19606	18189	778.683
BraA03g035490.3C	28962	30702	25760	16289	15763	16087	13421	11025	9932	7353	15253	10151	12864	9165	14900	20571	22647	17714	22074	20825	15000	6117	7150	13164	20208	21173	19173	8027	4901	5680	23379	20580	11750	11833	20289	24662	30450	23499	29906	16437	15767	17251	8470	7150	10424	19684	17402	13414	1021.73
BraA08g003560.3C	14035	10168	11228	17300	9370	23124	25567	26455	27374	15547	17045	19372	24094	19898	20868	8129	9325	12030	14626	14416	18515	8372	14211	17831	9658	16152	10675	15539	14457	14548	7350	7096	6301	5533	5655	7558	17405	30322	21971	13775	18556	16977	26911	28590	29497	21983	19770	17132	528.42
BraA07g004890.3C	1925	2324	3879	19697	12665	24207	20399	14217	15540	27242	24763	26711	27366	24788	19280	6643	3733	7727	18873	17151	24405	23097	29257	20946	20628	25090	23833	34778	31827	32855	1938	836	1338	1854	1824	2342	4859	12605	9342	15267	16111	18249	15321	19262	11876	14116	15994	15101	174.236
BraA06g006230.3C	13587	20053	17867	13519	14657	16471	22960	18869	18481	10562	17098	14528	18094	12363	18075	12990	14001	18303	22003	24035	19448	11292	11543	21343	18935	21666	17217	11106	7684	8913	14588	13945	7519	7603	11593	13066	18229	19844	19352	14973	16648	18485	13760	10635	17725	18363	20059	18919	642.477
BraA09g052620.3C	8096	18487	21810	19517	20131	17757	16277	17594	12874	8947	13177	11590	19335	13136	17445	16657	14296	18677	23064	21446	28095	8571	12342	17377	19427	22514	20742	11512	10243	7928	22552	13733	9642	8905	15025	19083	16518	18775	16981	15919	18488	23209	9823	8969	11842	14502	12787	11610	1170.1
BraA09g010510.3C	14199	11774	12783	15542	12672	13175	14108	15653	15148	19311	19751	21165	14858	14746	15733	12686	13757	15734	13228	13192	17205	11302	12596	13961	21396	17802	20911	15238	15111	16922	13990	10742	9957	12862	10356	13630	15982	17803	18952	16104	16222	15701	24481	20135	18848	17785	16161	16039	1479.46
BraA05g031040.3C	19055	16222	16506	14416	15893	15723	16264	15197	14868	9080	12326	9918	18621	17442	15880	16262	16537	11504	15088	14194	19332	10883	13746	16691	14464	17273	13583	16501	13324	13371	18417	15837	11450	10812	13779	17303	17241	20441	17166	17816	18459	21087	13552	14413	15839	20111	17613	15736	2339
BraA09g051560.3C	28610	32201	25167	13304	18651	19021	13147	7918	8003	6009	14575	10922	7945	4167	11061	23269	25223	25344	25191	25365	18464	3490	7600	13522	20758	22566	18290	5245	3825	3281	25623	24913	14028	16005	21645	24079	23651	18530	18683	10974	12097	14800	4823	5127	7370	14195	14473	11259	1987.34
BraA10g012410.3C	10921	12997	12971	10029	6540	8611	18553	14457	10085	8935	11333	9981	18953	18594	18131	16453	12270	9042	14696	14579	15142	13277	13050	22503	21886	31756	22701	32628	16263	20591	14320	13831	8523	18128	15959	25302	14435	17245	15301	29134	25969	35261	4100	3311	3726	11650	8668	9120	735.79
BraA08g031200.3C	20612	18834	16984	15083	14080	20398	18854	15221	22374	11749	10416	10155	24138	18275	16913	13504	14470	11325	10957	11683	17293	3990	9554	12496	11083	12432	10848	9954	9485	7088	18630	21773	12714	8614	10777	12938	26424	32512	25187	15198	18563	17938	19711	14691	16527	13230	9871	9613	2676.79
BraA08g027980.3C	16823	19160	17439	16195	16033	22013	19796	17497	19920	10344	16568	13171	17296	15035	19656	12897	12132	15373	17387	16910	17424	10052	9224	15868	16123	16503	15183	12762	9012	9880	14332	12192	7518	6373	9079	11054	16176	16104	20391	13725	13921	17264	16858	13479	19460	18362	16114	15836	826.007
BraA01g022780.3C	13735	13425	13599	12828	10450	10660	19099	21309	20053	10113	12371	11347	19411	18950	18327	12524	10703	9263	13183	12544	12994	18685	15929	19032	11971	17695	12402	16665	12325	12682	14040	12069	7964	8635	9746	14468	13216	17919	16206	18218	17539	23844	19883	17416	22883	17955	17544	17059	736.98
BraA04g026350.3C	7858	12183	15647	15118	27925	15029	8564	9313	9053	12314	24845	28449	10410	6813	12099	19139	19796	18034	38322	34305	35476	9509	12518	17037	25288	27421	27376	7947	7720	5857	11114	9135	6463	12034	18486	19923	8051	9134	9837	8136	13583	10697	8498	6412	8133	16577	14218	8985	533.435
BraA01g010560.3C	10735	5810	7223	6573	1905	4428	25776	36701	39325	37811	14291	10180	22421	39845	21265	6299	3585	3918	3137	3218	4272	36486	12803	13107	12735	12125	13085	19772	13695	17203	3540	3473	2237	1614	2502	3112	8229	14933	10460	14001	11347	13583	44536	27757	41671	15206	14121	15793	322.797
BraA02g036980.3C	22260	16528	11881	9988	4498	6801	8279	6463	11441	5789	4414	5239	11151	8875	8204	24457	28828	21206	8218	8819	8397	16197	31274	17605	8660	9332	6237	9973	10940	13721	18082	19612	23015	29505	22045	32209	13782	18916	12416	15606	16838	14826	14976	21308	17616	14938	19054	16375	1570.6
BraA06g015860.3C	12226	15758	16570	16006	13731	14627	14259	15436	11469	7998	12257	10919	19038	12809	16949	13551	12359	10783	13354	14243	17630	7987	10884	15925	15144	17880	15473	12165	7722	7630	13801	11640	8549	9645	12745	17486	21379	26537	25942	17693	19399	19020	10106	10370	12534	16721	14727	14219	1312.02
BraA08g018620.3C	3754	9945	16446	15330	2711	1575	177	569	180	2385	6692	4661	731	362	1217	37068	33305	46555	18821	20937	5887	131	1160	2064	5779	18660	6200	1509	549	1636	29889	35853	46044	46781	44757	77074	28223	1822	6791	27053	19325	16110	554	2533	1075	9669	10310	5849	254.838
BraA03g040080.3C	20295	11293	6742	13357	15546	17469	16504	19300	14897	15197	9955	14536	31639	31500	22229	7314	9378	5540	9213	3930	7717	13106	19982	13938	7003	7552	10720	23329	35890	21870	9044	12418	10964	6231	5122	6888	15341	34996	17791	13844	10741	14680	12867	9268	9828	6623	8168	8018	1308.33
BraA07g016040.3C	23388	24647	18613	14464	19216	23088	20970	18974	19781	10179	15633	13104	14890	14029	16717	14154	15460	13401	17596	16937	14748	5873	5699	10303	13339	14708	13971	7575	4986	5506	15964	15437	8454	7221	10257	11855	18502	16186	20164	9152	9118	10623	14599	10456	14567	14544	9953	8489	1138.99
BraA05g016110.3C	13041	14461	14171	12133	13767	14398	13516	13938	12943	8198	10295	9147	14289	13420	10528	14391	14316	11331	16028	14837	19364	9836	11565	15519	13742	16650	13367	12541	9020	9238	13833	13664	9396	10884	12995	17205	18066	19283	17064	21340	19649	24331	11489	10285	12273	16683	14486	13176	1442.68
BraA08g000440.3C	15079	13873	12658	10521	10992	11672	14041	15493	14180	8209	7785	7111	14710	15142	14080	12125	11793	9272	11950	10837	14721	14194	13563	14571	10056	12727	9893	15385	10321	10615	14174	14999	9659	8554	10331	15880	15016	18658	14877	25102	20410	25299	15567	14227	16240	19980	18511	17943	1668.13
BraA09g015630.3C	9575	18608	18093	10613	28644	15818	16655	17356	15574	10453	24569	24242	9206	7396	14829	13284	14504	12966	24692	22649	20734	9419	7836	16247	24801	22218	22785	8293	5312	6936	11396	13091	6922	7428	12761	11357	11380	10751	11954	5762	7927	6243	7735	5222	11214	12670	13000	11290	221.131
BraA08g023320.3C	17006	18810	19098	17118	10424	12181	12777	12860	9236	6243	8087	6749	17215	12442	13174	16712	14148	10012	13380	12736	16350	5013	9865	15692	13811	18248	15415	12727	9376	8473	20389	15176	10307	10135	11968	17256	20140	20710	21142	18485	18605	24382	5997	6757	7381	13147	11481	10322	2326.51
BraA05g031220.3C	9518	9057	10700	13607	16734	21403	22502	27251	26680	16549	20271	14187	17938	21694	20068	7724	5740	8431	10562	9040	11480	11753	8370	12542	10481	13421	14300	10810	7882	8529	6089	5960	4520	2409	5551	6043	9792	13862	14240	12348	12463	18511	27731	18467	26663	20139	12640	10463	636.479
BraA01g007180.3C	2113	2261	4072	18246	11971	25465	13793	11384	10738	24795	19963	22764	26936	26563	18870	5893	4231	6242	14088	12185	17969	15447	18017	13780	13910	17461	18016	21533	27258	20255	3026	1031	1297	952	1463	2011	5206	10674	7250	13069	14360	15884	15790	22328	16467	16877	15327	17019	504.907
BraA04g032310.3C	10084	10852	13199	12063	10461	14835	18842	19093	16580	7334	10240	9943	16545	14037	17514	11149	8068	9342	11790	13114	15447	10071	10984	17387	13224	15521	13567	14274	8916	8994	11561	10295	6666	5858	7405	10556	13116	17804	15058	19330	23547	25343	12627	11352	15775	21251	18305	16703	235.007
BraA06g002280.3C	16254	14943	8586	17710	14379	13873	13372	9583	12328	15793	23278	13022	9141	5802	12080	20506	13399	43830	14134	20756	14615	15188	20598	13879	15409	27395	10489	12250	9148	18740	7756	8896	12151	13567	8322	21349	7791	6421	5579	11304	8368	7727	10837	8510	6662	8272	8579	11936	202.711
BraA06g019940.3C	11315	14172	14176	18537	19451	25376	14702	13966	15149	18085	25349	24353	17723	12632	18399	9399	9286	10942	15923	15260	19372	8626	6687	10187	19769	18705	22004	11842	9870	10306	9492	9332	6003	4710	6814	7509	14388	10183	19505	8772	8662	9486	13152	8157	10583	11087	8939	7365	240.833
BraA09g034680.3C	12291	11214	13114	17864	10107	12311	10045	13625	8877	6622	7227	7149	17354	13911	11670	14591	10967	7701	11632	11942	18020	7378	11447	17005	14691	18782	17134	15551	11224	10563	13237	9675	6502	6713	8756	12949	18637	22767	19637	22146	21495	31835	6951	6458	6958	14748	10754	11096	1668.73
BraA08g006100.3C	22202	14456	13337	16672	19609	14415	10412	9761	8514	15424	14069	17940	12631	8764	10929	13263	16633	15128	14206	15003	16007	4415	7079	9710	17516	12757	13400	8974	10737	10937	15096	15725	11967	16266	16113	17804	17976	16829	15596	9357	9416	7025	10205	8996	7848	8426	7411	5959	818.708
BraA01g000200.3C	12579	14682	15523	11244	15937	10746	10860	11876	10855	7662	11779	10863	11976	10228	13116	11923	11346	11750	12352	12674	16144	11978	10601	14215	16453	17031	14601	10213	8164	8138	15348	13786	7742	8704	13677	15359	16034	13956	17550	15681	12416	15730	11894	9009	14422	13962	15375	13465	549.839
BraA09g046560.3C	11132	13641	12375	10126	15193	13152	13328	12965	11536	7425	14509	12107	12642	10067	13934	11900	11742	13907	20224	20187	18505	8996	9406	15952	18930	21233	20793	11728	8954	9811	11289	9463	5143	6721	10544	11638	13096	11879	13168	12241	12556	16960	8299	5821	10394	14440	14326	12842	506.349
BraA07g025410.3C	5025	4916	3666	5385	4152	6199	28164	20418	43190	18646	13691	10852	17134	22358	22597	5955	6799	3350	7222	6330	8774	38128	17813	18918	8617	9705	10006	21355	14827	15083	3724	3655	12560	5224	5702	6842	3040	9507	6968	8641	8062	6541	21956	14989	17392	19609	14247	13132	61.3874
BraA09g051800.3C	3827	8902	12686	13881	19171	15352	10503	20891	16486	9615	15930	12918	11557	9338	12817	7362	6721	9806	11274	12456	21563	6874	5585	9412	17977	14645	19341	6931	5312	5092	6715	5090	2233	2039	4901	5140	15634	13114	21221	15880	16461	19503	22115	15063	19696	25089	18662	12591	523.553
BraA10g006830.3C	6098	5818	7366	7261	13372	8165	22133	30126	33106	29047	14666	15486	14220	22089	15688	6029	5122	6463	9475	7286	11209	19567	10836	9772	14073	10785	14241	10270	8686	10820	5826	5325	3110	3201	3550	4928	5137	9808	8292	8101	7809	9357	29298	22500	30080	11372	13165	14077	238.614
BraA04g020640.3C	11070	10840	11574	12299	20829	14677	12530	13463	11866	8949	13238	13174	12733	12615	12357	10527	10486	7943	13765	10867	12923	9387	8693	12278	13303	14250	14830	9938	9081	8512	11450	11820	8769	8101	11766	11822	14603	17299	19293	15421	14675	17048	11261	9180	12701	14174	12457	12099	442.836
BraA03g039570.3C	10610	10145	11768	12711	10941	9629	8714	9609	10267	6631	9078	7918	15820	12749	14102	12379	9192	7995	8460	8365	16165	5044	8809	14347	13602	18360	14320	9132	7081	6396	12578	10541	6990	6957	10480	14649	22451	25114	18716	20524	22984	21538	11136	11717	12805	17081	14486	11758	1777.07
BraA09g044960.3C	8402	14144	13520	13493	15945	17980	14181	13052	11518	9467	18223	13542	13629	11450	15384	8996	8255	10709	16472	16148	17906	7541	6880	13044	20481	21210	20794	11000	6559	8145	10794	8893	4632	4736	8322	9399	17369	15800	18930	11294	11769	12881	7744	5401	8251	14249	11910	10718	362.834
BraA01g037290.3C	9357	11050	12784	11775	16736	13874	17249	19960	14427	9119	15938	11557	15340	11690	16519	8306	8492	10944	15244	15208	15696	6126	5534	9818	16183	17749	17117	5456	4107	4094	12738	13546	7443	6849	11739	11218	17502	16047	19996	10523	8879	11828	11875	7814	14348	14738	13503	11185	455.682
BraA03g047370.3C	3101	5152	8212	23322	24301	31705	9268	9180	9330	22663	33234	38028	15280	14578	16702	4383	3037	8555	12721	11247	24725	4751	5223	8544	18268	20009	26904	11745	13794	20986	3325	3770	2383	1999	3875	3510	8014	5609	15346	8564	8644	8499	15112	7858	10437	8079	5940	5663	101.229
BraA01g035870.3C	7109	3528	3975	4693	3642	4284	4704	4222	5444	5645	3183	3414	5712	9943	4641	11959	11750	8827	9712	6591	7983	32433	33950	15900	6904	8513	8002	20169	26679	20605	8313	8974	11867	18509	13764	15995	5591	7811	6849	26491	16549	22624	12723	15383	12304	19473	27390	27051	772.143
BraA06g002120.3C	13750	12505	13349	10301	7946	12680	13826	14341	11084	5613	6675	6028	13680	11696	10675	13368	11107	11999	10560	10337	11693	9668	11530	16832	10064	13775	9909	15665	11039	11054	13727	12136	8452	7155	9095	13189	13297	16794	12128	19312	16396	25401	8733	7648	10388	16385	13601	13578	1687.81
BraA09g000180.3C	10846	8736	11232	12061	8597	14490	9399	10313	7496	5324	7460	5435	11431	9800	9027	17966	17514	17270	17150	13617	15385	7631	10348	13585	11142	15054	14039	12679	9704	9493	11778	9662	6084	9198	13437	18930	13630	11797	12833	17731	18526	25702	6540	6837	7280	17398	13433	13364	1192.49
BraA08g015720.3C	25811	20751	23166	29095	23352	20843	17150	19599	18575	20307	11684	15266	31854	25444	23238	0	0	0	0	0	0	0	0	0	0	0	0	0	0	0	18723	28462	29588	3	0	0	34241	39600	40405	0	0	2	19889	18989	20716	0	1	0	1568.04
BraA03g023620.3C	8045	7294	5542	7174	5572	11663	15399	10552	16867	4301	4256	5978	13272	8618	7715	10420	12522	14594	9455	11438	9593	17556	34421	18780	6991	8044	6261	13734	14270	13815	6742	7079	5422	8741	9302	12615	10173	16467	10553	21030	21400	20433	6636	14753	10475	19097	22473	18057	1092.26
BraA04g000270.3C	11983	13505	12919	7934	9087	8351	9013	8881	8618	5095	9564	7930	8564	6400	10083	15622	16527	15315	16716	18555	18131	7087	8099	18074	18330	20379	16270	8232	5458	6141	12573	12754	6350	9605	16442	17540	14638	12296	12420	11573	13728	15522	5446	4460	8090	17055	17394	13728	534.211
BraA03g005840.3C	3848	15641	14632	12460	27345	16918	14137	11986	9998	9560	17441	19821	13544	10532	18648	6563	5341	9913	14683	14111	16344	6584	4469	10673	28874	23697	26855	10218	6049	6930	14327	11207	7850	7180	9045	10796	12430	10597	15260	8385	8366	9692	5074	2399	4041	6417	6253	5078	49.8639
BraA10g018190.3C	14696	14883	12281	11969	15153	9579	9139	6865	7744	10436	10579	10891	9024	8885	10182	13521	17457	11118	16075	15646	15267	6979	7719	9606	14984	14421	13838	11609	12497	13262	14314	16047	13924	18028	18857	18530	15331	13538	13037	5951	8149	4669	6837	5993	6022	9212	8464	6974	585.275
BraA03g004740.3C	8178	5260	4710	6839	4269	6624	20725	15457	24467	12746	9524	9616	13718	14852	15684	8149	7624	6348	9246	7578	9153	22990	17691	15381	7595	8941	6839	21127	19333	20994	5058	5020	12162	6624	6042	10101	4134	10759	6790	11267	9646	11433	18175	16377	15773	16375	15332	15704	248.831
BraA05g008240.3C	7337	12729	16319	13021	24823	14687	7985	8395	8064	8409	16902	19746	7464	4753	9355	13190	15033	12331	19099	18120	18036	6820	7707	10712	17617	15311	15848	5806	5002	4171	13494	13469	10125	12587	15647	16031	13126	11507	14845	6195	8969	6330	6556	5528	7202	11627	10440	7431	462.992
BraA02g022330.3C	12715	13651	12768	10118	13645	11800	11455	12782	10800	6929	9795	8183	11205	11200	10887	10911	9863	9455	10962	8863	10139	9420	9816	12556	12574	12788	12765	11287	8113	8505	13292	13563	8238	9355	12157	14214	15115	13583	14902	15666	13389	17388	10016	8472	11250	12315	11556	11644	487.947
BraA06g005580.3C	12512	11081	12066	11159	7829	9992	14490	14826	12519	8321	8502	7681	16447	15404	13718	12717	10947	7676	10463	11693	13366	9973	10717	15583	10249	14916	11801	11838	8370	8570	11142	9510	6681	6577	8044	11809	12541	14781	10831	13359	12026	17153	9727	9435	11024	12866	11458	12016	1535.84
BraA01g008760.3C	10877	11501	12675	13618	8749	13541	8828	9618	8055	5373	6924	5556	11488	10496	10335	11687	10116	9069	10952	9128	12033	6710	9998	12579	10842	14008	11613	12041	9308	8784	13275	11267	8664	9238	11120	15030	17799	17797	18309	19393	19762	24002	7222	7123	6947	11532	9170	8505	1353.69
BraA04g015630.3C	11713	16787	21051	11156	11781	7110	4642	5527	3523	4524	10346	9196	9534	4502	10614	14171	13594	16463	11254	12036	11058	2861	3906	7950	24468	18810	20528	4487	3566	5147	21169	21157	9199	13394	22691	22677	21507	9196	21756	12954	8759	10227	4496	1988	3454	7844	9279	7087	531.428
BraA06g010190.3C	12145	6791	15244	16676	12759	26224	31582	34883	37026	19019	14184	13377	29380	29418	29120	99	28	207	466	363	697	2047	1591	1200	1046	846	921	1720	1277	1661	422	132	269	5	12	26	13835	22191	24248	735	1055	558	50259	35426	39932	2471	1860	2464	366.424
BraA03g028250.3C	11738	13810	12102	10305	14747	13203	14851	12644	12979	7884	12715	11953	11940	11271	14016	8691	9001	9930	15028	15595	15776	7634	7072	12411	13571	15315	14210	10372	7553	7960	8995	8842	5091	5023	7396	8738	15236	13506	14373	9539	10551	10319	11019	7943	11708	12035	10852	9801	560.966
BraA05g008480.3C	6254	7452	7052	9240	28331	11524	13549	9373	12534	17833	27778	36701	11641	7302	11599	10306	11364	11232	10637	14146	20687	7198	7878	11897	28315	15752	23924	9280	9399	9620	5616	5342	5810	9359	8092	10390	4398	6400	5433	5840	6823	5498	7081	6519	5744	6837	6307	4742	286.652
BraA08g030410.3C	3976	9265	9932	18075	34253	18185	12816	13155	13885	25258	31037	37051	17250	12209	17129	4543	3087	4696	7532	7725	18354	5198	3108	5408	22438	18592	32304	11996	6651	9762	4476	3003	2510	1714	1695	1802	9416	9745	15394	8099	5593	6247	8050	4893	4772	5023	2907	2753	453.858
BraA03g021940.3C	6122	4964	5371	7133	4016	7164	13233	16822	16914	10503	6724	6171	16327	17780	14377	8707	7806	5922	9609	7846	9633	21942	17009	10020	6083	9772	8036	13611	14122	12075	5479	5242	8636	3473	5247	6942	4662	10128	7460	14743	14009	18998	20703	19648	17857	17697	14492	16396	746.362
BraA03g010740.3C	13151	14182	12481	10741	13145	8928	6733	5202	5344	9466	9313	9599	7992	6726	8909	12407	16989	11613	15193	15300	12915	4543	5740	7418	15352	13914	12028	8962	10088	10411	14824	17070	16167	20749	22428	19314	17852	14887	12986	5628	7037	4120	5276	4933	4837	6728	7054	5617	523.745
BraA02g000180.3C	13971	12350	12797	12918	8354	11978	12602	13683	11430	9412	9686	8807	20796	21624	19799	9015	6782	4707	6235	5843	8379	4486	5889	9496	6785	12157	8605	10619	7123	6390	19801	19519	14187	10133	10428	15819	14270	19248	12541	8834	10048	12232	7622	7855	8630	6100	5124	5325	217.722
BraA01g026460.3C	11526	11211	11684	10422	10671	15020	13520	12473	10859	7504	10460	8426	12557	10133	11889	8991	8138	11147	12097	10987	11044	5899	7354	10342	9877	12155	10880	8631	6481	6348	10600	10636	7439	6006	7996	9981	13875	15323	15110	12214	12143	15255	12494	10935	12914	14241	12187	11345	724.782
BraA03g028470.3C	11431	10606	12154	12540	19376	15276	12307	13932	10952	8334	10633	10710	12335	10479	10980	10210	9310	9111	12686	11803	13710	7054	7800	10282	9621	12671	11298	8619	7005	6618	10659	9539	6401	4426	6171	8042	12421	13995	14183	10550	10789	12969	11589	9767	10983	14397	10708	9327	1131.82
BraA01g013480.3C	18258	14446	14013	8901	10009	14166	12130	13927	11904	7319	9419	7472	10672	10011	10629	11052	10166	9640	9440	8187	9258	7661	6327	9908	9230	9880	10007	7960	5696	6286	12416	13823	7788	5710	8843	10538	14490	13228	18041	10476	9272	11806	12451	9190	12506	15445	11335	9877	1022.53
BraA09g015830.3C	23490	6581	4706	7845	1543	6540	8417	5653	11306	8056	3771	3758	11309	8439	6998	7609	10902	19095	8077	6478	5930	13485	30454	10149	4714	3574	4082	10250	25091	17038	1496	2885	3054	5814	4249	7719	11854	28501	7556	2719	11307	8735	21278	30195	15444	14141	22998	13414	2126.14
BraA09g050480.3C	9197	12803	11627	9015	9942	8847	9450	9197	7661	5780	10383	11141	8665	5428	9633	13553	13088	11079	14614	17044	14367	5888	6731	12734	13134	14826	12292	6855	4404	5162	12588	10390	6720	9061	13367	15657	14059	12202	12526	7859	10996	9450	6167	4849	8099	15209	15871	14208	223.036
BraA02g037060.3C	5784	5551	5821	7500	5966	11035	9921	11835	12253	7903	9070	7005	11182	12173	9209	6618	6939	9405	11064	10080	12859	19503	14674	11616	7199	10142	8548	12212	10302	9647	4695	4184	3588	3193	5226	6773	6321	10795	9961	17316	14468	19406	18037	17200	17958	18203	16666	16563	893.601
BraA01g020590.3C	4513	3722	5279	7233	10755	7800	11543	14906	17311	19474	14426	13452	10259	14694	13082	4221	3249	3771	5510	4930	9448	26252	11569	11831	12951	12337	14541	19860	15379	16836	3783	3310	2610	1648	1904	2252	4715	6660	8719	8859	7452	10380	19748	16599	17862	13446	14959	17296	219.186
BraA07g007620.3C	15409	17101	13697	11830	15878	18311	12925	10375	10523	8080	12808	11698	9200	5742	9536	12420	12282	12248	17449	16390	15311	4710	6168	10352	12139	13876	12089	6323	4599	5110	11504	11432	6879	5659	9086	9888	9924	9372	10499	6474	9179	7736	8052	6574	8219	11250	8144	6335	530.042
BraA04g009980.3C	14142	14682	13368	9334	9935	11235	13051	10040	9441	6560	10463	9012	10041	7963	10216	12026	11646	12936	13414	12395	10689	6483	7166	10582	11105	12597	11269	6097	4801	4939	13829	13761	8147	8765	13786	16004	10699	10744	10364	10542	9825	12078	6940	5149	8441	11661	10736	9133	683.141
BraA01g007510.3C	13952	9413	8031	8136	7576	8514	19763	12262	19721	12550	9373	9756	10456	12829	11007	6924	8803	8538	7763	6945	7695	13867	11724	11414	7260	6484	5158	11440	11124	12782	9155	10799	6998	7136	7831	9231	6930	10492	8369	6294	6605	6872	19066	15873	16262	9561	11965	12102	263.478
BraA10g029620.3C	2830	5437	9926	9357	9038	11474	12954	12301	12044	6049	8273	6906	10123	9556	10896	7764	3849	9170	10613	9368	10709	8454	7205	11408	10817	12414	11933	8816	7478	7150	11200	9333	7366	7778	12790	13661	9170	12311	13066	17138	14809	20600	10139	8653	12590	13662	12312	11315	183.76
BraA08g000690.3C	12679	18809	16050	7167	13489	8700	6065	4573	3758	5668	12912	11715	3712	2306	5646	14646	17147	12406	17089	16939	10960	3118	4613	6932	16745	14353	11978	4387	4195	4420	20641	24605	14775	18479	23798	21438	13665	10275	11434	3798	5412	3341	2460	2670	4219	5567	7048	5131	329.313
BraA07g022590.3C	11528	12620	12637	8957	11668	12647	11008	11204	8681	7897	12397	9670	11033	9214	11629	9682	9928	13855	12105	10929	9506	5783	6089	9218	13294	12797	12934	8717	6274	6680	13923	13570	8106	10919	13443	15586	13292	11027	12523	10438	9015	10080	5755	4166	5427	7496	7213	6081	503.899
BraA04g015850.3C	26446	17577	16789	17056	18093	16636	15342	16822	21562	20139	19230	18445	16061	17688	14342	434	391	463	421	350	393	495	553	356	181	413	311	430	406	375	25016	24529	22401	327	381	457	10227	11579	14807	450	352	410	31422	26868	30118	342	312	351	9293.16
BraA02g037930.3C	9321	12627	12596	9776	11489	9149	5407	5488	4058	4551	5991	5849	7352	5070	7576	13703	16243	7790	10427	9721	8102	3567	6491	8154	10250	11728	10238	6202	5939	5121	13406	14034	10770	12307	16866	16330	26227	19223	18696	10959	11232	11626	5636	5688	7074	9682	10085	7403	861.061
BraA09g055960.3C	9118	10659	12775	11013	16209	13801	10834	10603	9470	7091	11421	10674	10030	7910	9881	10630	11416	9738	15172	12909	11701	5031	6092	8166	11620	11956	11851	5711	5699	4750	11797	11443	8407	8881	11037	11383	12964	11845	13020	7021	7319	8800	7467	6630	8446	9566	8835	7281	550.195
BraA01g012030.3C	17527	19135	16239	7079	11347	9794	8452	7362	7041	3022	5035	4784	7524	5231	7434	11935	13997	15117	10272	9797	9666	2984	5017	9026	7163	8610	6623	4168	3099	2674	16667	18963	11542	11177	15189	18157	14903	13987	13840	8809	9694	10607	7066	7701	11010	10023	10215	8754	1377.67
BraA03g044370.3C	5434	7022	9953	10537	9843	13477	11257	9683	9448	7005	9443	8566	11208	10069	11210	7750	5079	11215	11462	10264	11055	6137	7605	11251	11336	13517	11008	8894	7553	7155	10755	9007	6615	6488	9865	11999	10478	13074	12394	13105	13216	16236	7890	6973	10153	10638	10656	10430	346.567
BraA02g007310.3C	11524	10483	7494	8169	12911	6729	9997	6234	8157	13361	17161	17445	7851	5991	8599	12330	14441	9593	8695	10684	11487	4878	5885	6621	19602	10444	13038	8300	9330	10215	12519	12441	12234	21340	16157	20575	7148	7343	7613	6194	5714	4800	6671	5828	4618	4925	5395	4200	269.617
BraA08g009150.3C	10423	14962	12440	7933	7903	10038	11757	9654	10565	5509	7833	6063	9354	7693	9721	9754	9524	10002	11234	10543	10826	7207	6998	11409	9830	12303	10877	8694	6262	6470	11241	9737	4896	4984	8434	9728	14154	12238	14757	9908	9850	12597	8618	6385	10580	13380	11955	13349	435.42
BraA10g025200.3C	4508	8849	10276	10195	20726	14681	11373	14772	12309	10911	14724	17882	9706	12072	12162	6016	6405	7907	13847	11040	13467	8466	6851	9498	12508	12967	12054	6638	6075	6344	8387	8152	5210	4065	6912	6248	8084	8332	9934	4996	5713	5917	9664	7375	13361	10062	10652	10089	119.689
BraA03g043650.3C	10333	13560	14435	11683	19548	17580	10598	10563	8182	7351	11308	10544	11524	9157	12250	8442	9788	9726	13135	11145	11122	4507	5481	8001	11620	13453	12552	5900	4752	4510	8846	8935	5671	5465	8455	8847	14938	14883	16118	7977	8791	9206	5140	4054	6086	8641	7668	5835	457.241
BraA03g024480.3C	9018	8956	10176	11580	9609	8438	4980	6697	5439	5748	6442	6255	8426	7912	7137	11930	12263	9164	10011	8917	12179	7979	9644	9874	10943	12460	12932	7959	6891	5936	9707	7667	5288	6136	9721	11901	15886	12870	14224	15089	14936	17629	8238	7585	8544	13301	12043	11094	1272.56
BraA01g025080.3C	9165	10048	10700	9426	8280	8359	12096	10851	10001	5260	6790	6947	12320	11048	11269	9514	6750	6425	8405	8329	8909	6684	7126	11487	8234	10642	8341	8515	5394	5376	11592	11587	7646	7293	9065	11941	10882	12963	12938	14509	13927	16899	11016	9039	11653	11315	9565	9561	320.801
BraA09g061170.3C	12551	16292	14901	12091	18128	15372	10328	9018	7279	6368	13599	13202	10274	6012	11110	9220	9546	9439	13527	13143	14658	3256	4314	9237	12101	14382	13243	4950	3479	4181	12663	12195	6417	5229	8901	8871	15063	10340	14010	5733	6728	7046	5044	3165	5578	9451	7782	6514	549.957
BraA07g031170.3C	9057	11678	11287	8119	12154	9022	8536	8722	7221	6197	6632	7828	11608	8599	12111	7742	8205	6909	6822	7353	8441	4922	6245	9753	10353	11447	10717	9455	6417	5665	10815	9531	6053	6098	8584	11262	17830	15903	14944	12996	13378	16214	11149	8004	11168	12404	10817	9391	803.538
BraA09g032660.3C	9078	10777	11933	9769	9977	12854	9346	9258	7826	5597	8757	7752	9667	6667	9290	8971	9438	13248	13535	12758	13039	4449	6363	9082	10183	12393	10441	6383	5416	5123	9647	8521	5427	5656	8849	9716	14497	13780	15011	9916	10762	13206	8068	7984	9590	13064	11505	10960	998.104
BraA06g022900.3C	11849	13440	13226	8755	14718	12937	8813	7414	6886	4799	9106	7807	6795	5356	7611	10030	11644	12364	13179	12329	11993	2837	4507	7586	10818	12065	10523	4324	3395	3116	16542	16065	10469	9061	13529	13852	14965	12042	12532	8388	8349	10714	4943	5070	6268	10861	9770	7852	978.578
BraA02g032600.3C	12496	13262	11488	7432	9185	9101	9482	8332	8165	7490	8322	8060	10616	7011	9842	9028	11589	15059	10861	10225	10402	6041	5618	8112	12225	11136	10300	7203	6446	6138	14115	14739	8050	9448	13137	15192	12055	9886	13160	8568	7923	9472	8037	5749	7028	6850	7352	6441	554.323
BraA06g016090.3C	9000	5626	4115	4911	942	3843	13556	12185	21296	6423	1513	3647	8802	7780	9794	7484	5482	8374	4966	4890	5185	18728	14948	16172	6988	6546	4123	16156	16943	19815	8327	7661	6178	8702	12768	15361	3141	5980	2529	9143	6470	7450	19448	17370	18703	14472	11803	9151	327.167
BraA06g032740.3C	7955	4689	3983	5039	5460	4553	11944	5765	9691	9159	5826	7557	15922	18937	12587	5723	5398	5152	4690	5293	6806	12295	14408	12281	4943	5757	4321	18981	14792	16744	4572	4009	3775	4750	3716	5293	4664	13352	6119	7125	6328	9488	22522	32224	17979	9582	12967	19568	387.405
BraA07g039320.3C	65	66	15	280	46	152	1477	2550	4935	12031	1908	1987	319	1254	1285	1027	346	318	1302	339	2719	71240	17844	4528	5600	1073	9493	34971	51599	34966	11	9	11	45	15	62	14	218	87	11886	2012	9865	24104	12347	10709	33113	46107	35304	14.3814
BraA02g000480.3C	7445	6706	8536	8602	7050	7516	8574	9700	9323	9114	9356	8324	8941	7898	7770	7718	7644	9652	9828	8159	11002	11528	12603	9516	8214	9341	9228	9501	8548	9865	9277	6168	4458	4482	6000	8596	9657	9820	11473	11131	10340	11509	14340	12720	14135	12972	12582	13491	1627.14
BraA04g020160.3C	15762	16275	14201	13065	15802	12806	2854	4095	2611	6009	3971	4225	1923	2907	1664	15463	16224	9511	12837	11744	11513	4872	7938	9014	5256	10094	2845	7944	5699	7921	17860	16121	14245	14284	16388	20531	10834	19638	8090	13576	6704	15111	813	1823	1413	4766	3928	6862	1358.07
BraA01g011410.3C	10196	14621	12118	8904	12596	12873	9470	8974	8315	6662	10808	9939	8957	7371	9929	9643	10183	10819	11809	11958	11378	6635	6499	10211	13206	12522	11941	6791	4915	5719	10802	10332	7354	7395	8286	8933	12105	11199	11158	5459	6773	6372	7789	5503	9180	8345	8534	8214	387.956
BraA08g019180.3C	8375	11952	13839	11697	11137	13532	7090	6293	6585	5226	9149	10781	9622	5553	9127	8785	8955	13143	12716	12871	12398	4585	4931	8284	11197	13736	10438	6120	4514	4504	14615	14205	9682	9647	11596	13246	9768	7656	13566	7418	6988	7661	8413	5076	7674	8141	8710	7803	85.2312
BraA03g049270.3C	9854	11457	11607	8117	10111	10771	8675	8465	7557	5442	8005	7936	8226	6262	7834	12049	12240	10451	12526	11976	10073	5587	5943	9878	10278	11362	9733	5561	4752	4557	13014	13324	9431	10377	11749	13321	12572	12156	10551	6870	9050	7961	7156	5584	9379	10015	9714	8729	468.43
BraA09g044420.3C	6757	11887	11943	9007	13901	8956	5538	4581	5825	7103	12396	14150	6798	3132	7582	14010	17551	11374	18702	18033	19548	2693	4591	7438	17586	16894	14995	3354	3130	2293	9336	11840	10024	17808	22045	21929	7215	6827	6916	2590	4620	1890	2305	2164	2971	5210	5130	2634	417.57
BraA09g052420.3C	10570	12915	12896	13416	10803	9501	4626	5481	4515	6701	8244	7415	9485	5115	7544	11578	13506	12587	10122	9918	12237	3038	5207	6846	7964	11994	9785	4508	3783	2728	11315	10467	7922	8886	11081	15640	23827	15286	20205	10082	11479	9056	4243	4814	5212	7616	6856	5509	2104.78
BraA09g010000.3C	6063	9460	11638	8980	9414	9637	14367	15096	17762	7451	10198	8516	11568	12539	12668	4329	3746	6013	6591	6588	7405	12641	7748	8659	6788	9458	6249	5521	4862	4741	15252	12735	8063	3072	5530	6291	7272	7335	10421	5223	4873	7343	17379	14199	21212	8997	11020	10764	270.293
BraA01g037300.3C	12693	11310	12093	8016	6099	7945	8697	10128	8576	4236	5826	4333	9178	7645	7907	9923	11067	10563	11613	9215	9042	6926	8025	9633	5730	9732	6869	5859	6060	5497	9827	10623	6590	6346	10182	12323	10780	9616	11911	11052	9706	14828	11219	9789	12922	11882	12227	10807	618.144
BraA05g032750.3C	2380	1304	1005	3287	1867	2830	12716	9464	11385	6646	6473	5441	11925	9788	9973	4539	4425	3135	8263	7064	13900	31516	23764	22900	8328	13381	9922	26572	21968	21323	428	421	799	1559	1042	1415	1654	6849	2991	9661	8902	11797	7222	6694	6513	18462	19450	19528	71.9276
BraA04g006680.3C	4166	3944	4833	12768	5517	14716	12087	12040	16182	11958	13292	11786	14461	17572	10479	2178	1986	2490	6518	4878	6708	15351	10709	9098	4990	8412	7680	10362	8306	9227	4560	4409	4881	690	934	1350	4494	8934	9173	4713	6111	8475	22385	24101	26405	11949	11383	13099	104.714
BraA06g002000.3C	639	3365	3958	4825	1311	478	54	53	45	393	2510	35	4	0	7	9170	24077	146880	4167	2334	138	60	25	13	261	729	42	1	7	55	6874	23811	53988	64169	22069	52694	710	82	215	356	66	60	707	1628	78	437	59	7037	25.5052
BraA08g008590.3C	7483	11859	13767	10445	13704	14886	7714	7245	5357	5086	9634	8678	8949	4708	8488	8363	9674	13503	15404	13878	13354	1954	4075	7855	11297	13840	13389	3825	3215	3149	11574	10503	6686	6474	10425	11005	16426	13124	15779	6374	7746	7827	4140	3639	5314	10114	8926	6664	803.032
BraA10g025830.3C	10950	18964	14686	10223	12798	10400	7051	5198	4496	4952	8090	6234	7634	3853	8625	10380	13344	12140	13819	14881	12847	1490	3139	6664	13838	14389	12019	3872	3218	3457	13060	12374	7624	9245	14986	15537	16842	12717	18259	5614	6113	5256	2927	2093	2956	6190	6235	3992	357.45
BraA03g027490.3C	7155	4863	4506	5880	2055	4174	20037	23434	25581	5878	2940	2945	16122	15801	16057	3398	5879	2135	4030	3854	6530	9467	9209	14084	2221	1870	1577	7986	8225	7126	2905	2506	3073	1800	2200	2847	3941	14173	6537	11701	7640	8549	24046	22978	26837	14450	16059	17904	1508.57
BraA01g025870.3C	9910	12588	12256	9015	11782	11011	6807	6836	5659	5001	7544	6918	6410	4625	7345	10746	12338	9067	14363	12636	10632	3776	5553	6908	10593	11550	10618	4651	4597	3662	11986	13056	9921	9676	13771	13588	15922	13799	15714	7778	7850	8624	4387	4095	5550	8811	8435	6547	901.531
BraA07g010120.3C	10142	11248	11205	11649	8292	13181	11045	11177	8882	5360	6648	5164	13801	11424	11380	6767	3999	6366	7878	7311	9627	3626	5510	10091	6720	11396	7335	7502	4812	4932	13881	10685	7218	6028	6911	10156	13945	18201	13937	9749	10795	15962	6669	6139	8305	7296	7038	6498	833.759
BraA06g033330.3C	6369	10723	11573	7420	15344	9978	6060	6639	6845	5815	11426	12874	4981	3414	6646	9818	10723	9626	15644	13442	13676	5014	5239	8819	15850	14127	13891	4904	4257	4062	11714	12869	9348	11043	16523	13315	5728	5636	8344	4254	5878	4262	5787	4466	7170	9457	9381	7233	152.189
BraA07g025380.3C	8266	11931	11432	9265	14683	9710	7955	7921	7207	7260	12590	10825	9269	7357	9946	7776	7998	6442	10334	9771	11486	4398	4788	8004	13785	14457	14671	5326	4420	5020	9591	9639	5403	6042	9182	8543	14483	12802	14600	7116	8409	7957	5748	4395	6626	8854	7812	5845	438.28
BraA08g026570.3C	10683	11268	10777	8113	9343	10158	9982	10240	9538	6640	10404	9569	9215	6972	9679	6658	6530	10949	9826	9663	11350	6544	5908	9243	12287	10475	10005	6544	5536	6680	11606	11853	6039	4352	7167	7079	8922	7033	10468	8827	7157	9570	9195	5246	10208	9736	10953	10614	401.373
BraA03g037180.3C	6539	6698	7589	10597	11712	16640	16084	19071	15911	9431	10310	8228	14360	14810	12850	4563	3620	5967	6699	5710	7366	8005	5548	7391	6581	7653	8384	8055	6317	6678	5277	4000	2599	1924	3179	3693	8665	11227	13799	8850	7550	11671	15697	9949	12527	11538	7715	6405	434.031
BraA01g030200.3C	5425	9928	7401	10691	38320	15217	6941	4148	3856	12161	20509	27909	7480	2752	7059	5881	8897	8956	14888	15585	23915	1224	2133	6513	20664	16830	24348	4488	3713	4932	6624	6762	4669	5751	6188	6018	6092	5147	8119	2020	3397	2026	1666	1652	1858	3729	3564	2187	200.049
BraA01g004080.3C	6811	7951	9309	9702	16152	12108	9817	11079	8843	6678	9592	9161	10746	9766	9942	8267	8413	6941	12938	11123	12405	5908	6987	9090	9794	12151	12756	5871	5582	4862	7461	6848	4594	4333	6441	6920	10532	10778	10108	8970	9560	10781	6471	5602	7100	8944	7327	6370	824.75
BraA10g025340.3C	13700	10501	9889	10474	9316	8398	7768	6764	6787	7860	7111	7731	8279	6988	9125	9751	12639	9670	10126	9937	9596	4363	4986	7036	10138	8875	8716	7088	8674	7676	8690	9817	13008	10526	11385	13578	12415	11209	13976	6359	6117	5148	6989	6668	6078	5573	5693	4695	656.481
BraA08g009230.3C	8830	9141	9817	9749	10573	8785	9293	10001	7299	4787	6611	5963	12065	8599	9724	8720	8829	6066	8349	9037	10353	3396	5897	8207	8479	10069	9523	5652	4686	3976	10471	9992	6491	5782	8700	11301	16558	16763	14142	11910	11373	15002	5534	4689	6497	7944	6214	5379	1246.04
BraA05g013660.3C	6094	11200	9646	6094	16029	9248	11930	11392	11434	6832	15069	13372	6642	7682	10683	6580	6642	5205	11291	11636	12223	7028	5114	8532	15295	13733	15282	7679	4926	6338	6954	6633	3757	4040	5897	5818	7590	8110	8560	4584	5667	5512	8254	6108	9822	9467	8116	7503	157.595
BraA07g032620.3C	8427	8844	9231	7851	9288	10125	8438	8072	7252	5749	9469	7785	7366	6647	8043	8197	8179	8538	10629	9168	9566	5933	5826	8377	10442	11115	10346	6503	6056	6321	9258	10167	6088	6409	9084	9272	12833	11663	14589	9230	9358	10852	5955	5068	7851	9088	9160	8323	441.591
BraA03g038060.3C	10221	5869	5599	6899	2419	7756	25172	20577	32016	9066	4971	6378	15179	14397	16525	2045	4992	2667	3592	4205	6387	7514	6012	11433	4108	3553	4306	6314	5255	6397	3219	4289	4992	2744	2401	2336	4061	12978	10704	6688	5194	4509	23591	11788	16509	12071	8203	9130	268.98
BraA10g018170.3C	6622	5729	6520	6365	8400	7421	10385	11623	13842	12808	8442	8256	7842	9916	8046	4786	4333	4538	5463	4690	7019	16417	9488	9908	7489	7258	7175	11438	9190	8852	4927	4524	3380	2603	2987	3558	6952	8520	9308	7926	7499	10544	17163	15640	17207	9554	10825	12042	329.655
BraA08g016220.3C	6282	4369	4755	6372	6036	5451	4890	6291	6544	7398	6667	7358	7649	8674	7061	10108	10470	6665	8881	7577	9378	11035	10292	10011	9239	10482	9854	10741	11443	11711	6252	5893	6398	11162	10165	10525	6786	8391	8352	12335	10218	10249	7064	6225	6768	11349	11198	9706	195.796
BraA03g051830.3C	7493	9753	9293	7254	12957	7374	5684	4936	3978	4938	9435	9143	3485	2575	4593	13037	13976	9629	15809	14200	12324	3323	4377	7932	16679	15286	13597	5497	4857	5121	9505	11707	8179	13912	19014	17414	9494	7495	8959	3707	5888	3398	2403	1902	2755	7202	6409	4696	188.868
BraA08g020330.3C	10687	10946	12987	7723	9290	6950	5591	5623	4815	3765	5929	5602	4798	4170	4734	13800	14662	7355	12655	11363	9463	4946	6775	7698	9147	10483	9006	4429	4596	3361	13527	13481	10089	11579	14730	14337	12143	9597	9790	7485	7707	9046	3424	3428	4630	7483	7494	6370	647.049
BraA04g000050.3C	8200	10717	9996	6184	9355	7724	6366	5257	5460	4518	7324	6654	4725	4303	6038	10452	10175	8224	11730	11529	9529	7196	7552	8840	11271	11990	9247	7248	6233	5604	11676	11299	7715	10375	11717	13503	8444	8248	9098	8727	8153	10170	4394	3987	5454	8650	9584	8259	432.223
BraA10g006010.3C	11214	11938	13380	7381	8541	5816	4542	4938	4148	3841	5898	5909	5334	3452	5453	15053	16152	7384	9302	9114	7060	2961	5091	6460	9234	9220	8489	3669	3688	3168	14931	15945	11669	13084	16481	17062	15471	11367	10470	6030	6664	6994	3801	3663	5420	6151	6817	5614	707.645
BraA06g005200.3C	8642	9117	8086	8764	18638	7538	9581	8551	9001	10349	8896	11680	7962	6895	9018	6936	8169	5960	7666	7769	9091	7065	6301	7493	11063	8680	8981	8223	8873	8986	7963	9848	8904	8311	7836	7890	8544	9351	8628	3484	5035	3005	8425	6097	6789	6323	6273	5874	344.172
BraA01g008470.3C	7927	10224	10340	7794	10607	9876	6824	6957	6082	5838	10294	9326	6213	5028	7117	10071	10310	8502	11511	10561	8998	5443	6046	8412	10412	10938	9611	5657	5170	5070	10353	12398	8929	8691	11356	12450	8255	8717	9722	4942	5508	5075	5091	4498	6703	6765	7535	6599	82.2126
BraA02g021310.3C	5680	5918	5388	6925	6885	9193	12615	10841	14152	12022	5612	5551	12181	13157	10796	4605	4223	3549	4297	5694	5730	10712	6947	8885	6315	7762	7026	10787	8569	8402	1911	2930	1898	1309	1438	1724	7519	10404	8582	6842	7277	7702	18571	15165	19064	12120	11547	13716	190.269
BraA05g016180.3C	8362	14453	14207	7359	13140	9243	4369	2657	2123	4104	12291	11079	2292	1157	3677	12569	14350	10902	18373	17304	11070	1093	2803	6214	15361	14619	12437	2322	2136	1714	14618	15389	10315	13176	18164	15579	10332	7275	8397	1977	4541	2279	653	653	1353	3805	4383	3161	245.671
BraA06g038810.3C	4705	5801	6733	5249	5754	7011	7909	8070	9190	5288	6412	6174	9031	7449	8101	7621	8356	9684	10694	9777	11511	11925	8716	11387	9393	12015	12358	9999	7658	7057	4013	4241	3027	4108	5214	6049	5089	5141	7353	10446	8784	9994	9287	6918	9781	13038	12305	12677	60.0146
BraA08g008980.3C	9496	10535	9225	7648	8525	8647	9238	8653	7924	5417	9576	8516	10297	7425	10614	6049	5775	8447	8246	8534	7869	4167	5110	9170	9478	10860	9115	5639	4081	5633	8877	8261	4775	3808	5622	5998	10935	10719	13168	8312	7808	8516	6919	4999	8552	8801	10776	9541	423.339
BraA06g032870.3C	1404	3502	2037	3515	7555	2642	11592	4614	10557	46237	23224	23259	8983	14298	17914	949	703	822	1387	2164	6367	15656	3970	5716	17908	10882	14697	24153	13070	25777	541	279	283	283	239	349	1615	2921	4269	2062	1421	2578	10245	7648	7520	4843	4905	7399	64.8498
BraA02g031210.3C	7638	4871	4042	5146	3788	5313	7653	7010	9850	7228	5448	6163	8227	9019	6931	8763	8820	5989	6671	5842	7565	9496	10505	10365	6108	7406	6505	8915	9371	9824	6374	8201	9326	8895	9691	10965	5865	9248	5985	10289	10214	11041	9351	10883	9680	9749	9857	8820	306.228
BraA01g015820.3C	30	10	1905	680	61	12	14041	20642	16913	12106	20601	16261	13781	19463	20727	10	13	599	22	45	1809	14147	39	331	19124	8432	28671	6488	9311	5106	144	35	32	28	99	97	2422	93	5908	172	6536	320	21755	13353	21002	20212	23998	16810	2.52415
BraA08g030500.3C	9795	9646	7982	8286	9592	9134	9903	8300	9179	11903	10559	11374	7754	5885	8349	6421	8290	8093	8143	9988	11742	4361	4169	5895	14894	9675	11606	6794	6800	6709	7944	8448	6002	6944	7312	7787	8642	8438	10013	5659	4879	4909	8060	5436	6124	4950	5274	4707	516.296
BraA09g061530.3C	3348	4593	5667	9337	8539	13363	4858	3753	4233	6819	14947	11322	6755	5758	6590	5602	4475	7723	12661	12568	17277	4569	4127	9135	18499	18454	20293	11000	6782	7896	6556	4540	3754	3330	5828	6358	5186	3823	7076	4373	7430	5581	5195	3832	5545	13479	9275	8055	42.8579
BraA10g003800.3C	11021	9823	10938	6418	8636	8090	5706	5849	4760	4199	5906	5058	5944	4523	5708	12149	13336	7454	10486	9455	7030	3312	5179	5684	8062	8582	7200	3643	3944	2990	12626	14798	11049	10529	13048	13059	13088	12791	10830	7933	7378	9254	3526	4085	5456	6041	7202	5675	881.752
BraA06g038950.3C	6955	9566	9205	3618	7840	5485	5587	4973	5491	4247	6906	6628	2797	2711	3256	13930	16555	14388	14502	12282	9812	4180	5436	7317	10897	10555	8524	5429	5694	5854	9975	11505	9946	18932	23446	18959	3407	3078	2964	2280	4464	2588	4810	4050	6328	7739	8319	5877	158.177
BraA07g039340.3C	3430	4156	2499	2092	1053	2215	12081	4677	8944	4261	3083	6149	5227	6249	6378	5827	6147	7691	4366	7132	10246	27585	9935	10199	7763	5076	5697	28029	15692	25411	2832	1925	1523	3783	2336	3865	1091	2979	3123	6392	4902	6094	10210	12352	8638	14580	15714	25410	768.383
BraA06g004870.3C	7513	12943	13832	8107	10489	8169	5597	5649	5505	4228	6356	6740	6316	3126	8005	8352	9491	9863	12363	12842	10755	3190	3453	7203	7603	10694	8996	3366	2688	2960	11857	12305	6719	6725	9672	10826	11796	6631	12293	5123	6028	6809	5579	3930	7045	9512	9430	8271	265.047
BraA04g031460.3C	6438	6654	6257	6484	6661	7578	6101	5571	4418	3491	4367	3464	7326	5931	6161	9567	7815	8132	9514	9340	8764	6720	6424	8585	8538	12034	10744	9896	8547	7201	5907	6315	3992	5694	7614	9037	9290	9553	9651	16147	13685	19091	4015	2929	4162	11804	9648	9439	295.842
BraA03g034920.3C	13847	12530	12182	6048	7834	7850	5645	4801	4029	3523	5211	4369	4635	3752	4792	10622	11362	9642	8933	7513	6723	2929	4171	5765	6353	7324	5359	3805	3431	3302	17567	19703	13222	12505	18503	18089	11250	8697	9800	7009	6709	7990	3050	3056	3630	5903	6453	4572	922.522
BraA09g005550.3C	4083	4701	5570	7557	8258	10750	7796	7798	9079	7852	11417	11239	7536	8417	7814	4827	4202	5446	9161	8070	9406	9508	7368	10857	8739	10539	10127	10620	8705	9744	4285	4005	3211	2597	3494	4607	4251	5364	6432	5340	6363	6965	12172	10153	12424	12155	11396	11277	64.1309
BraA01g034150.3C	13258	7842	7710	5269	8128	5826	7196	7433	8687	4314	5458	6563	6070	6508	5582	6150	6125	5055	5467	4763	5776	12517	12956	11513	3527	5284	3955	4968	5687	6057	6753	7432	5011	4573	6155	6390	8763	7647	7138	11344	9250	13943	9382	10321	13999	10931	14298	13625	628.579
BraA02g044810.3C	9982	9607	10033	6054	10942	7135	9762	12175	8655	7288	7276	7490	8239	9428	8830	9677	7915	8834	7804	6111	6120	8706	7009	8613	9821	8112	8750	6000	4557	5921	10388	11647	6137	6710	9933	9842	6042	6432	8127	6999	5676	6329	6324	3237	5190	5509	5845	4986	260.017
BraA07g019110.3C	5397	2404	2709	5341	2793	3913	8608	8716	10906	8380	5524	5650	11380	15514	8125	3284	2819	2265	4893	2913	4516	22629	17128	11149	4646	5622	5758	14101	13442	13879	2386	2594	2458	2256	2338	2764	4138	8602	7090	11843	7317	14811	11984	11200	11005	10222	11124	12141	211.184
BraA06g017920.3C	9350	6767	5152	5564	4313	6630	15408	11872	15305	12513	10078	7940	10138	9682	11566	3664	4462	6447	5898	6187	7444	7457	6206	8138	7278	7151	5689	10969	10903	12512	4596	4199	3396	2294	2704	3693	5230	10886	7729	6200	6065	6695	10651	8800	8564	8844	8897	8270	472.016
BraA07g026620.3C	8077	8119	7516	6447	5286	7280	4063	3810	3266	7975	10816	10546	4961	3450	5703	10060	10427	8821	8520	8003	7246	2332	3095	4831	8236	10174	10096	4367	3945	3961	12842	12146	11737	16455	13810	19448	8013	6950	7864	6710	7457	7936	4230	4438	3819	9239	8213	5359	663.998
BraA01g014950.3C	16570	5731	6481	6956	3619	6434	6916	6116	7512	7540	4951	5479	6755	6523	7710	8724	9915	6940	6212	4828	6813	5673	6270	9230	7498	4627	3819	10162	10981	11909	9150	12308	15637	14153	9290	14216	6642	6635	5860	7379	5496	4893	6848	5137	5192	6211	5739	6452	374.475
BraA04g024330.3C	8703	10744	10310	6701	7634	6634	4385	4284	3460	3045	5585	4649	4283	2858	4832	14167	15226	7717	11072	10063	7604	2839	4960	6012	9241	9406	8464	3480	3663	2746	12618	12165	8643	11677	15004	14615	13181	10749	10889	6998	7145	8514	2703	2698	3973	6713	7060	5473	514.754
BraA04g004600.3C	7387	6132	7057	8573	8755	8679	6842	7602	6949	7530	7509	7406	9338	8159	8343	7717	8404	8286	8677	7857	9838	7129	7103	7428	9180	9239	10102	8028	9274	9063	6012	6099	5560	6254	7853	8121	8247	7960	8755	6157	5484	7513	5963	5220	5649	7115	7097	6568	519.16
BraA06g012750.3C	8447	8764	8311	7558	9059	11189	10489	10956	10243	6652	8869	7012	9641	8110	9581	6275	6784	9428	9241	8694	9555	5142	4908	7669	7457	8630	8301	6259	5217	4986	6830	6352	4246	3499	5225	6501	6849	6648	7114	4751	5441	6060	9066	6425	8966	9676	7551	7598	527.465
BraA03g008230.3C	12047	10521	6441	9077	10071	7248	13563	7548	9413	13513	13768	14947	10200	8470	10507	4572	5668	4203	4014	5468	5850	4996	4178	6549	7332	5909	6009	6574	5768	7815	8967	11405	9729	7351	5626	7061	9379	10946	9987	2562	2730	2098	7224	6420	5609	3532	3975	3847	281.854
BraA08g022530.3C	4358	3427	3445	5844	4471	6009	8228	9105	10480	14318	11729	11114	8505	8829	7176	4081	4481	3116	7044	6002	8526	7614	6464	5608	7255	9252	9374	5781	6672	6222	5597	4781	5213	3975	4572	5389	4738	8723	7043	5819	6115	6825	18601	14095	15069	11471	10087	7741	209.388
BraA08g027710.3C	3495	3037	3362	6408	3967	7217	8822	9169	9791	10708	9631	10216	8586	11244	8855	4547	4300	4271	7633	6516	7463	15196	12683	9237	6901	8881	10556	13220	12647	11810	3228	2621	3042	3085	3126	3249	3446	5853	5174	8270	6731	9042	10193	8360	8426	8612	8122	8802	75.7382
BraA03g042950.3C	1979	2675	3123	4842	5346	9534	11110	12286	16786	8150	10328	7227	8775	11788	9012	1645	1322	2639	4403	4088	5768	19714	11645	7694	4368	6694	6105	7488	8003	10142	1325	1155	949	405	796	1134	2767	6826	4906	5710	8046	9516	16300	15780	19561	13065	12272	13478	176.451
BraA09g052590.3C	4295	6333	7218	7901	9289	10298	7726	8403	8081	6332	8624	8596	8889	7755	8514	5228	4732	6565	8861	7594	9664	6150	5284	7670	8794	10171	10440	6589	5805	5619	6026	6088	4605	4042	6330	6035	6374	7067	9081	6469	6905	7890	9324	6942	9479	10078	9075	8419	155.187
BraA10g022160.3C	8940	9339	6381	7530	11553	7364	8434	4826	5362	10264	13661	15031	7291	4902	7178	7542	10087	7744	8277	9678	10136	3005	3619	5724	11738	9601	10357	6016	6890	8425	9638	10072	7937	9821	9343	10819	6618	7073	7131	3821	4049	3530	3584	3329	3046	3814	3870	3097	209.162
BraA01g037350.3C	3784	3070	2847	6786	2825	4846	13085	14434	19058	6587	3632	5630	9764	9988	11813	3993	4614	3020	6966	6019	10009	17631	15324	14146	4624	7714	5980	10041	9539	8197	1054	1230	3679	2885	1827	2638	3012	9723	4851	8823	8875	8568	7286	7118	8274	11151	11558	8481	114.359
BraA03g046230.3C	6589	7942	7622	16805	6482	10244	4889	5285	3304	5756	8828	5690	5187	3960	3632	11469	7298	15398	7930	8928	8267	4165	8103	4681	6658	8967	6079	5336	4337	5524	7340	6512	6649	8840	6781	13737	9016	6066	10595	16458	10195	11053	6116	4114	3626	4400	3319	4962	240.989
BraA07g041730.3C	11499	10870	10906	6512	9245	6683	5278	4726	4001	3293	6145	4817	4396	3197	4700	11591	12926	6419	10112	8774	7073	2476	3919	5263	7746	8395	7526	3349	3243	2606	13309	15493	11145	12469	14739	15042	10914	9411	9934	6224	6283	6720	2418	2724	3454	5697	5918	4256	855.099
BraA01g000900.3C	5542	4633	4947	4835	4095	3656	3696	3682	4414	4902	4060	3485	5394	5310	4377	8865	10140	6677	7712	6857	8898	11419	11763	8690	6797	8795	8322	10146	10180	8348	6885	6813	8103	12645	10932	12066	4860	4811	5830	11081	8679	10315	6895	6438	5653	9333	10538	9809	724.969
BraA06g027510.3C	1490	3438	5309	6496	5141	9576	11448	12186	9012	4629	4923	4597	10481	9596	9744	4465	2454	9064	6970	7361	8598	5974	8150	10754	5018	8040	6251	6186	4235	4744	6790	4488	3630	4499	5916	7783	4723	7230	5526	11459	12090	15952	7958	8098	10844	8718	9366	10643	156.158
BraA01g028620.3C	264	4838	7764	12452	27335	13489	6081	4539	2385	6115	11281	14482	6768	2995	10027	1810	371	9395	6733	9538	14020	966	2273	6264	20252	17250	18108	2401	1876	2149	12574	4981	5728	2797	7493	5182	12617	5620	8232	5176	6833	4502	2057	1811	3565	3859	6439	6953	31.7535
BraA08g009190.3C	8575	9003	8807	7926	10426	7056	7814	8037	5795	4076	5420	4956	8700	6158	7519	6988	7558	5647	7236	7882	9153	2940	4775	6811	7249	8994	7999	4410	3670	3128	8401	8570	5930	5236	7088	10039	14740	12735	11808	9566	9021	11662	4672	4376	5553	6638	5521	4324	1210.05
BraA09g016490.3C	32256	19833	14733	15912	4999	12670	9026	7280	5899	4840	5525	2504	6408	3057	4591	10714	3939	6374	3849	5468	4563	940	1985	3796	3432	3724	2564	1876	752	837	16544	17907	11204	1589	1803	6380	15410	12153	12145	3586	6385	6879	6912	6209	5995	4704	6450	3643	1670.74
BraA03g036450.3C	5679	7077	7778	5297	4395	6411	5984	6786	7075	3757	5179	4888	7406	5822	6525	7026	7057	8169	8995	8888	8216	7404	6305	8927	5378	10013	7112	6422	4707	5081	7704	7112	4517	5159	7110	8282	5678	5521	7645	9019	9132	11963	7605	5978	9281	12200	12136	12443	276.565
BraA03g043700.3C	8752	7516	8341	5406	6602	6870	5936	7133	5885	3901	6295	5365	7419	6561	7300	7068	7628	9380	8490	7125	7699	3697	4021	6500	7397	7825	8490	5637	4679	4652	9394	10921	6963	7768	11462	11637	9580	6359	7885	5229	6665	6800	6096	4845	8370	7745	8393	8130	404.249
BraA02g003100.3C	5501	7905	7358	4955	7553	6839	7797	8174	7890	4617	8008	7491	6996	5514	8081	8042	7340	10295	9805	9322	9363	6477	5653	8671	7989	10166	9494	5654	4561	4310	4903	4232	2247	3153	4750	5282	7029	5520	6095	9631	8857	12774	5976	4260	7401	10106	8752	8220	274.613
BraA06g011690.3C	5086	6326	5368	4168	7939	5692	9577	10173	13646	11108	15169	13053	7721	8182	9296	5907	5836	3230	6472	6850	9750	12635	6320	8470	9645	10079	9609	8609	6592	6909	4457	5006	3452	4473	4601	4759	3092	3988	4037	3356	4671	4403	7682	5184	7764	7040	6591	6885	118.068
BraA05g011140.3C	1886	708	361	3024	538	2753	10011	11754	19004	11684	2940	4994	14745	20336	10410	560	229	319	1465	502	1591	25170	17567	7643	1737	2013	1714	7450	7459	7188	270	260	601	196	58	255	726	9012	1321	6249	4593	7817	25724	29881	27918	7216	9041	9419	312.962
BraA06g014920.3C	3012	2716	1556	2686	3448	723	1726	6054	11126	28442	2576	6728	3268	6330	17884	262	808	2534	1391	508	934	4009	5382	4077	9792	1760	1152	5549	6588	8193	850	437	624	987	499	873	284	1298	975	1179	395	416	78736	10676	41478	1712	24049	20438	218.54
BraA08g006060.3C	4671	6201	6919	7098	6720	8279	8593	8183	7641	5787	8468	6849	9430	8498	8823	4855	4873	6512	8489	8217	8308	7061	6035	7963	10039	9815	9619	6481	4980	5374	5364	4714	2220	2307	4391	4468	8844	7849	10177	7707	6574	9188	6885	4932	7136	8259	7179	7240	246.936
BraA09g024910.3C	5362	4069	4953	4656	5534	3412	9785	8585	9143	7223	5681	5720	7495	6364	7067	4865	4878	4351	5507	5135	5721	14007	10727	7095	6883	7309	6915	9066	11862	12522	3846	4471	3736	4094	4069	5597	4503	5322	6047	8325	6846	7030	8958	7363	7093	14265	12038	10208	314.036
BraA08g023380.3C	7827	7840	6950	6045	8816	5985	6362	5552	5628	6680	8278	8682	4933	5325	5967	8951	9876	6263	10011	9670	8643	6358	5747	7028	10447	9786	8996	6950	6924	7891	7657	8806	7002	8975	10168	9848	5809	5854	5718	2976	4091	2887	4532	4094	4882	5824	5925	5279	166.198
BraA04g013540.3C	5784	6945	6556	3833	7994	5413	4210	3516	3168	2493	4697	4479	2647	2290	3273	12498	15977	13181	13930	11910	9432	2542	4195	6092	8233	9615	8347	4213	4293	3432	7065	7437	4698	14278	18287	18658	7281	5462	5413	7549	7804	7908	2462	2302	3168	6848	6435	4710	520.893
BraA09g049820.3C	3977	2757	3405	3895	3663	3177	10078	11668	14172	10351	7213	5488	8388	10592	7422	3284	2470	2522	2876	2388	3288	18635	12194	8928	4972	6981	6824	5701	6829	10336	2437	1823	1717	1538	2195	3741	3619	7825	5939	7022	8784	8969	18589	11774	15428	9016	8813	8721	169.296
BraA09g039860.3C	6786	7384	6957	5501	6517	7715	10433	10912	9563	7932	9361	7704	10429	10613	9766	4651	4552	7697	5883	5555	5968	6160	4357	6662	9323	8615	9025	6223	4414	5188	7637	6944	3960	3359	4782	5117	6056	6103	7890	7128	5048	6499	7732	4570	7223	7109	6770	6327	253.894
BraA03g037950.3C	9583	5546	4985	15811	2592	17166	18283	19331	19111	16851	5610	5872	25584	23238	13526	985	642	1016	681	692	693	1155	937	984	1475	1000	1302	998	932	1189	3339	3842	3011	402	454	545	7330	13936	13571	1934	1218	1500	25153	16204	17761	720	667	927	407.937
BraA10g001110.3C	11902	7620	7230	6456	5869	8195	6717	5597	5163	5895	4884	4185	5681	7704	5220	9569	8843	7278	9061	7478	7051	4622	5594	6857	6795	6975	6263	5470	4685	4628	8717	10599	7448	8894	10378	11991	5257	6618	5683	6351	7116	6097	5677	5163	6710	6298	5929	5679	397.209
BraA03g022530.3C	7520	9320	9120	5116	7504	5827	4068	3854	3596	3112	4346	4184	4161	3375	4700	8936	10596	6398	8078	7267	5570	4471	4431	5011	6858	7259	6307	3970	3707	3136	11686	13928	10768	10347	12387	12766	14964	11640	10253	6472	6102	6520	3865	3658	4949	6123	5725	5549	504.754
BraA04g029950.3C	4157	4147	2768	4973	6937	6352	6871	6773	7677	7226	8656	8849	4203	3668	4292	4683	5035	5136	8547	10539	17614	5745	4718	10714	20224	14309	16454	10016	8404	6902	2114	2582	1525	2448	3846	4389	2841	4187	4033	7343	8471	7649	5941	2712	5505	9326	9897	7957	75.1761
BraA09g002300.3C	7437	5520	5389	5514	8779	4043	4157	3734	6014	8252	8467	9461	5537	5990	5602	7807	8764	5952	4093	4389	6547	4802	7489	5510	6170	5131	5004	5521	8347	7954	7628	7844	12161	11903	9852	11387	5787	7566	6113	4369	4550	4649	7898	9574	8269	6344	8121	7344	338.279
BraA07g039570.3C	9389	7682	8068	10411	5310	6853	6548	11093	8408	4574	3606	3228	9650	8581	9493	7032	7331	5322	5189	4958	7285	2663	4710	5842	4807	6165	5937	4281	4499	2802	8930	6976	5529	4763	6712	9921	11940	12746	11757	8047	6833	8133	8045	5559	6162	6260	4510	3360	984.003
BraA01g018190.3C	7319	9052	8881	8796	5754	8289	4902	3886	2698	4527	6006	5017	5959	4731	6269	11131	10816	10730	10635	8098	7388	3900	6280	6623	8053	11668	6075	8915	6448	7788	10025	7230	5406	10591	9847	16634	5962	6366	6814	4493	5687	4354	1745	1516	1459	2719	3196	2399	329.566
BraA06g031540.3C	10300	4118	6050	8651	3875	7102	6664	6700	7891	6163	8950	10470	7383	4971	6475	4083	3236	6766	7082	4851	4814	8419	7651	8820	5580	7022	5456	10030	6151	11549	5487	5110	4049	2984	4622	8220	5250	5507	6553	4812	4835	5150	14236	11463	11377	5319	4707	4865	355.667
BraA09g022540.3C	8371	6549	7028	5858	4916	6095	5640	6469	5389	4238	4606	4397	6895	6226	6024	7383	7808	6601	7435	6632	6788	4007	4922	6340	6552	7682	6700	4775	3690	3684	7729	7783	6445	6198	8323	8270	9919	11113	9443	9475	8435	9907	6034	5399	6436	7849	7032	6253	572.597
BraA10g002150.3C	8794	7568	8072	7205	5012	7065	4287	4685	3453	2963	3425	2614	7025	5348	5607	8640	8575	5579	6659	5624	6586	4045	6180	5844	3842	5981	4425	4541	4025	3135	11057	9854	7537	7142	9528	11486	11009	12485	11040	9776	8523	10921	3693	4802	4734	6525	6928	6143	895.462
BraA08g031920.3C	3032	4311	5360	8476	8117	12684	6310	6136	7618	7259	12079	11869	7757	6097	8214	3388	2654	5063	8335	6686	9234	5969	4797	7117	9907	12371	13159	9122	5837	7719	4472	3638	2974	2284	3397	3905	4010	3608	7132	4037	5099	4861	7858	5950	6790	9383	7486	5755	38.924
BraA09g055870.3C	4836	3861	4696	7111	6624	6511	6608	6508	5850	7695	5774	6829	9024	9857	6901	5567	4985	3646	5639	4667	6811	7525	7716	6708	6141	7675	7234	8414	8999	7594	5174	4536	4777	4593	4351	4895	5960	8042	6929	7933	7507	9633	7356	8183	7781	6958	7510	8238	159.904
BraA01g034680.3C	19492	4509	4752	8494	2190	6075	8101	7540	6125	3448	4688	2444	6248	7025	4593	6787	6681	10227	7757	5583	4717	5698	12883	9191	2573	4622	1276	8253	7634	9733	7091	6981	8575	5930	5376	8212	4514	8109	4433	8481	6907	7343	5119	6947	6246	5239	6052	6543	678.301
BraA06g034520.3C	7572	7309	7022	6887	11093	8333	6990	7053	7109	4628	6774	8041	6388	4307	5195	7745	8315	7924	7643	7692	8449	4348	4501	6336	8619	6976	7508	4344	4046	3634	7347	7726	4474	5457	6147	7790	7865	7591	9072	7123	6449	6858	5325	3647	5272	5236	5366	5349	357.109
BraA09g000130.3C	7367	9595	10561	7017	4670	4853	1799	2015	1434	1308	3869	1909	2165	924	1895	17043	13358	14149	7879	7835	5113	1435	1989	3925	6236	7000	5800	1533	780	602	13206	13955	12909	10485	13700	19344	11913	5524	13524	10886	8971	10773	1881	1569	1554	4433	3810	2247	288.269
BraA10g000610.3C	4813	7598	7638	6658	11300	9822	5203	4790	5955	5129	6951	8219	6099	5216	6002	5070	6717	7982	8531	8377	9968	6495	3753	5700	11793	7890	8819	6042	4332	4172	7275	8717	6909	7324	7955	7978	4163	3764	5949	3625	3722	3173	7326	5164	6592	6081	6477	6764	49.0369
BraA04g005700.3C	5462	7377	6239	6710	7933	9577	8398	7536	6958	4512	7866	7308	7551	6769	8477	5517	4972	5917	9243	9178	9883	5178	5239	8294	9837	10697	10356	6118	4173	4571	4665	3847	2158	2347	3292	4152	7709	8384	9052	5681	6227	7475	4698	3738	5409	6888	6044	5730	237.015
BraA09g018740.3C	15706	7648	7042	6036	2248	3076	13155	10195	12898	6042	2524	3163	7121	7618	8542	5918	13864	3422	3721	2798	2062	2664	3147	5720	2406	698	215	3534	2637	3779	6551	9644	13258	19753	12278	13919	3932	9695	4768	3080	1006	1011	13382	10383	12934	1672	2644	5262	1103.82
BraA03g027230.3C	11820	8284	7603	5236	4129	5419	7952	6828	5337	4294	5071	4266	8152	7709	7904	8227	6751	5834	5935	5588	4471	3355	4035	6625	5828	8634	6552	6514	3924	4370	11986	11252	7423	8247	9040	12120	7273	7274	6629	7471	6905	9187	3483	2925	3753	4219	3805	3763	753.849
BraA05g023760.3C	7576	11468	9233	6743	7099	7178	7952	5305	5828	3646	5752	4034	7468	4639	7807	6605	7057	6323	9133	9360	8110	2440	3497	6938	6450	9071	7093	3391	2260	2461	7426	7293	3759	2842	5489	6175	10515	8925	10949	6234	6307	7235	4860	4245	5481	8409	7521	5843	251.898
BraA01g000350.3C	503	309	453	658	227	673	736	413	676	441	5310	4043	303	440	278	12234	13350	10641	13858	11061	14965	13378	13462	11642	12374	17730	16911	6630	8185	6765	2956	257	159	12546	13676	16643	306	372	563	10010	9804	12831	708	710	435	12277	10291	7019	55.3036
BraA10g033130.3C	4240	5403	3510	4510	15326	5657	12107	5958	10097	22775	16154	27849	5217	3698	5120	5236	5523	3497	5462	8011	9522	2891	3194	4189	10441	5126	8364	4802	7896	5475	4963	7181	3290	6902	4664	5696	3080	3344	2540	2481	2581	1381	6965	4692	4988	3617	2151	2253	117.445
BraA02g027600.3C	6476	7515	8243	7252	9467	10196	9016	7824	7213	5557	8911	7958	7854	6846	9050	4581	3864	6131	6478	6670	7905	2327	2728	5986	6581	8302	7452	4728	2740	3435	5092	5236	2893	2088	3341	4713	9538	8367	10821	5189	6604	6172	6710	5448	7714	7543	6661	5345	309.492
BraA05g033270.3C	1776	2652	3266	1978	2883	2298	10810	7475	20541	1745	3245	3581	5902	6281	3860	2127	1957	3295	2911	2621	3270	53075	20863	12316	3474	5576	3581	5467	3888	4198	2872	2887	2402	1850	2222	2507	1466	2782	2408	4381	5911	6139	7342	8210	11162	8861	12670	15775	37.8911
BraA05g019480.3C	9542	6984	5208	6315	3636	6310	6435	3174	4137	3890	3410	3760	6100	3571	4094	8549	11211	6659	7712	9086	8379	1679	5968	8045	4653	6619	4198	3752	5407	6207	6811	9158	9335	12904	10024	10765	6336	9236	5524	6070	9434	6568	3516	5807	3499	6465	7353	4707	379.172
BraA03g026770.3C	7158	6468	7734	6041	4361	7233	5555	5044	3709	2505	3570	3047	4818	4205	4546	8328	6871	7178	9454	7699	7741	2284	4033	7442	6463	8190	5926	6572	4455	3968	11243	9975	7206	8326	10206	13044	6432	7568	7060	7951	9435	11084	2812	2798	3097	7048	5194	4744	367.57
BraA09g047550.3C	10241	9772	8946	5891	7641	7565	7615	7678	5197	5139	7114	5830	7847	6113	7284	6772	6594	9009	7022	6504	5740	2189	2708	5100	8363	8491	7831	4486	2966	3381	10969	10371	6521	6974	9413	10374	10042	7544	8526	6305	4806	5065	2609	1501	2178	3114	2587	1748	203.7
BraA03g000050.3C	4800	8901	9090	9689	19825	10089	6994	8699	8590	9896	10823	15638	11308	7703	10842	2826	3131	3486	3051	4009	6124	3263	2602	3978	11646	6650	9922	3270	2941	3884	3666	3503	1731	1287	1749	1732	9675	8921	11532	3253	2979	2916	8334	4463	6202	3823	4027	3068	277.494
BraA09g025620.3C	4606	7644	6581	5405	9833	6090	9240	8003	9669	6029	10460	8925	7210	6951	9191	3892	3475	4585	6253	7650	10133	5321	4289	7013	10590	9298	9507	6398	4398	5256	4257	4015	2326	2075	2835	4005	6487	6079	6367	3755	4644	4189	6803	4945	7771	6332	6340	6113	219.538
BraA10g029030.3C	5950	4858	5432	4579	5930	4604	6670	8623	9052	6785	2525	3057	11857	12092	12464	7831	8687	4087	4498	3925	4584	3580	4532	2304	2333	2568	2349	3207	4328	3022	6810	7121	8398	6804	7148	10095	4281	6757	4596	5091	3737	2686	16689	14784	13079	8069	5787	4767	448.036
BraA07g018460.3C	18170	21172	18786	9451	16755	8183	8273	6216	5378	7327	15533	15757	4878	3107	6034	490	584	439	701	693	688	256	303	293	658	539	462	208	248	182	21188	27853	18253	710	829	817	18879	13309	14915	368	426	306	3440	2931	4360	431	400	357	555.688
BraA08g033360.3C	7722	7308	6759	6889	10469	5349	5234	4381	4942	6658	6382	7358	5791	5260	6457	6432	7714	5279	7135	7025	7608	4262	4351	5225	7860	7257	6735	5870	6711	6632	7622	7752	7728	8167	7814	8847	6791	7247	7084	3750	4511	2635	5128	4341	4428	5277	4809	4177	307.532
BraA04g002640.3C	5349	5031	5073	6203	5711	5961	7196	8392	9824	8270	7553	7350	8747	10196	9311	3699	2950	1953	2957	2720	4025	11035	8678	7387	4673	6051	4996	7795	7023	7756	4309	3896	3764	2178	2205	2806	3764	7476	5604	5504	4549	7039	10971	10319	10794	6778	7606	7696	670.363
BraA01g001150.3C	10163	7932	6183	6409	5302	6120	8269	4496	6755	14923	14131	9960	5261	6190	5769	2770	2501	5566	3930	3923	5193	7450	5585	4030	7670	6939	6738	5962	4824	7250	8400	8044	5384	3072	3274	4488	5000	3905	6144	2061	3435	2944	11322	9527	10576	4486	4994	5511	271.844
BraA03g047250.3C	6849	7125	5322	4939	3970	5166	7343	7697	9890	3755	2819	3356	7639	5577	6325	5759	7261	4868	4483	5835	7880	9560	8754	8851	4133	6345	3978	4790	4241	4521	5287	5428	3256	4295	4491	5824	7606	9616	7683	7165	7637	8042	7049	7365	8134	7629	7432	6904	689.573
BraA03g059190.3C	3200	9012	8755	5016	18853	8208	5477	5504	4736	5100	8532	12683	5154	4117	6314	2540	3042	8333	5095	7241	12508	1582	1235	2707	19775	7710	11204	2043	1868	2631	5608	6008	2507	2178	3880	3925	7741	4693	10263	5769	5457	5588	5998	2133	6187	7137	7285	6182	114.013
BraA06g015970.3C	2681	1951	2827	5835	5345	7088	6065	4370	5387	16251	11819	16560	14707	14155	11696	2778	2491	2098	4056	3795	5708	1472	3171	2204	5231	5682	7361	6379	16048	15929	2139	1761	1644	1941	1551	2197	3136	6761	3612	3628	4557	3679	14235	14393	9716	3304	4416	3191	212.599
BraA05g014270.3C	11547	5199	4484	3764	3324	4233	4506	3715	4187	2610	2412	2455	4157	2896	2758	7132	7860	9426	7249	5585	5421	11198	22148	13478	3562	4142	2352	7692	7502	8863	7220	8898	6103	7791	9707	11622	3317	4362	2388	5552	5272	8416	2861	4161	2609	4405	7862	7525	538.904
BraA08g031370.3C	4545	6292	5402	3504	4803	4265	4641	3908	3920	2237	5731	4559	3321	2179	4269	8158	8208	9385	13237	12314	13637	3118	4162	9775	12273	14114	12109	4521	2779	3627	4912	4536	2229	4956	8349	8419	4911	3458	3822	6256	7664	8184	2231	1577	2612	10227	8751	7596	198.666
BraA10g005190.3C	4425	3850	4069	5904	6003	8136	9088	10426	10612	10439	8852	8534	8132	9274	8025	2749	2185	3281	3426	3243	5939	9409	6019	5497	6458	5354	5890	7272	6449	6654	2429	1815	1347	751	1257	1692	3551	5095	5957	5263	5130	6889	12288	10731	11771	8281	8497	7238	270.657
BraA03g015620.3C	6916	8047	8086	5664	8674	6862	4936	5040	4744	3471	5808	5041	4504	3683	4824	6502	7406	6223	8083	6755	8076	3927	4405	5920	7261	8242	7172	3364	3123	2770	9669	10369	6097	6196	9901	9738	7451	6002	6064	5057	5630	5523	3697	3480	5459	6904	6790	5888	573.819
BraA05g016190.3C	6680	8502	7905	6052	8925	8300	7910	6888	6325	4350	7468	6141	5943	5014	6466	6177	6161	7335	8012	7568	7267	2955	3380	6181	7444	8021	7822	3924	2814	3114	7597	6723	4128	4135	5898	6738	7642	7323	7730	5047	5671	5401	4128	3001	4555	6772	5722	4875	368.355
BraA09g039510.3C	7737	9773	9469	5272	11499	5585	4911	4175	4162	3604	8699	7836	2845	1918	3662	6697	7097	5293	7125	6869	8626	1016	1824	4378	9740	9604	9804	1655	775	949	13013	14482	9163	9068	11441	12271	7553	5485	8001	4132	4872	4439	2393	1467	2316	5300	3769	2322	359.218
BraA02g010330.3C	8173	7934	5899	5470	8323	4619	4204	3034	3036	5397	5491	6099	4159	3987	5062	7153	9069	5463	8695	8159	7340	4226	4497	4875	7526	7437	6435	6167	6955	6844	8066	9264	8539	10677	10909	10245	6458	6430	5761	3292	4009	3140	3615	3230	3143	4518	4753	4036	325.494
BraA09g002600.3C	6171	5400	5782	5498	6326	6737	6147	7099	6212	3629	5271	3906	6502	6103	6902	6113	6090	4635	6102	5668	6224	5156	5247	6118	6210	6418	6017	6035	5449	4656	5680	6408	4738	4612	5765	6366	7417	7946	7509	6399	6087	7950	5704	5172	7081	8132	7159	6774	597.802
BraA08g007920.3C	8400	8874	8894	5370	6372	6652	3777	4097	3641	2927	4652	4312	3240	2750	3652	8621	10372	7250	7714	7430	6220	2921	3860	4725	6339	6097	4757	3283	3405	2316	10358	10581	7541	8156	10557	10301	10062	8116	7984	6181	5842	7365	2724	2821	3904	4611	5423	4296	737.942
BraA07g015740.3C	1051	2510	2823	4737	8383	6279	9195	5704	6376	19477	13141	11991	16732	18704	13974	1545	968	768	2163	2703	4905	4276	3216	2855	8162	8404	12256	8555	12084	15383	1859	1217	873	951	841	930	2153	5039	3228	4015	3859	4175	9150	7203	5446	3046	3367	2894	85.2283
BraA03g064230.3C	1159	3309	4933	8333	8998	9322	5349	6055	4832	10149	7498	13978	7115	3579	6926	4788	3220	7256	8698	9029	14213	2231	2285	4430	12012	13510	17418	5023	6721	5217	4120	3586	2503	5142	4776	5921	2837	2049	4240	5069	5162	4736	8762	1529	1999	3584	3505	2420	43.2729
BraA03g024560.3C	5071	3467	3565	3729	3269	2851	5331	6844	6003	5393	4232	5484	7207	9031	6322	6333	6896	7006	4378	5147	6638	5304	4956	6097	5826	7138	6126	4954	4308	4459	3534	3542	3943	7117	6918	10756	4176	4584	5181	6732	6698	6712	11536	8976	9970	9663	8425	7628	342.942
BraA09g015910.3C	2115	1678	1550	2791	4118	3584	8080	7713	12619	9555	5751	5090	4295	8136	6755	2355	2599	3977	4776	3555	6613	11368	9042	9233	5705	4113	3892	11379	16030	13328	808	779	717	1149	1115	1640	1421	4209	3335	8076	5461	6054	10645	8590	8836	10384	9648	12658	118.081
BraA08g018490.3C	12361	19198	9910	7365	2176	2040	49	117	31	490	769	166	52	10	30	21768	20555	19070	6721	8911	1702	8	21	75	1254	4251	1107	25	16	6	16155	24360	21387	17630	17243	29661	13259	867	2396	802	1221	1003	15	30	34	159	418	112	492.283
BraA04g000700.3C	1035	1048	1284	3040	2140	5054	10318	10954	11951	8063	5947	5590	7552	9047	6396	1328	1001	2534	4445	3564	5008	13177	9459	6851	3889	5537	4859	8882	8552	8858	283	174	144	113	184	418	2303	6267	3698	7274	8491	10272	12847	11010	12698	10545	8633	12562	113.102
BraA07g024040.3C	4971	5207	5482	5480	4329	6634	7172	6213	6080	3404	4480	3847	6244	5963	5559	5778	5018	5632	7571	6449	6567	5150	5406	8096	6053	6861	6401	6829	5153	5369	5647	5942	4154	4190	5437	6693	4928	5473	6563	7234	6939	7870	5941	4722	6092	8311	6223	6771	132.571
BraA08g013400.3C	1726	2168	3474	3585	3984	5045	5181	6965	8806	6799	4511	4957	9099	9258	9175	3649	3094	2847	4006	3068	5966	8785	6885	4953	5449	5979	6237	8000	11345	13138	2558	1955	1688	2278	2948	3517	3448	4729	5741	6868	6104	6437	11732	9376	9288	9645	7383	7711	166.303
BraA03g063270.3C	4918	4767	5168	6538	5925	6385	4874	3995	5424	5329	6741	5977	5476	4900	4820	8132	6539	7520	5998	5820	6222	7802	5818	6114	7047	6464	6833	6976	5794	6370	3850	4930	9870	6453	5020	7964	3272	3566	5143	6808	4805	6479	6026	5078	4306	6029	5777	5301	123.615
BraA09g058610.3C	5694	6952	6373	5267	7656	5848	4077	3843	3809	4611	7376	8324	4086	2503	4217	6648	8034	6601	8371	9352	10817	4104	3991	6801	9793	10223	8551	5020	4350	5298	6153	7679	4996	6257	6792	7350	5086	4336	5251	3180	4179	3791	2950	2617	3652	5296	6204	6195	132.698
BraA03g038540.3C	3538	3286	3347	3176	7418	4326	8842	7054	10512	4801	4466	5259	4950	6337	6195	3090	3851	3198	4344	3715	5610	15381	10423	7984	4518	3714	4646	7632	8118	9742	2379	2846	1982	2120	3035	2954	3694	4961	4380	5631	4105	5753	8645	8112	10035	8489	10658	10830	167.741
BraA07g033020.3C	7575	8811	10234	8447	11458	10094	6509	7204	5181	5691	7081	4593	8926	8225	9410	1641	2982	2275	2067	1990	2310	1057	1181	1601	2154	2198	2389	2242	1630	1820	11080	9738	6480	2692	3457	4116	18557	14190	16130	3847	3558	4268	7710	6000	8068	3981	2950	2277	692.628
BraA08g031320.3C	3981	3312	3623	4277	6774	4402	6741	6775	7833	9498	7739	7712	6208	7261	6234	3735	3123	2911	4062	3268	4999	10579	7410	5690	5063	5188	5193	8338	7628	8160	3259	2945	2897	2309	2303	2890	3951	4494	5815	8524	5827	9624	9483	7748	7865	6104	6317	6812	140.444
BraA01g009960.3C	7771	9504	7693	5696	7172	7869	5194	4596	3444	3725	6559	5560	5203	3594	6398	6877	8869	6534	9222	9007	7433	1740	2736	5232	8622	9487	9063	3889	2716	3094	6734	6843	3961	5010	6611	7045	11846	8361	8889	3683	4517	3607	1795	1353	2038	3448	3348	2639	328.461
BraAnng003670.3C	5213	4728	5418	5463	5159	4721	3621	4121	3876	3358	3109	3104	5815	6288	4291	5046	5305	3638	4266	3421	4047	7953	8933	5720	3752	4922	4594	5362	5457	4487	6757	6152	4891	4142	6303	7367	7269	9691	7611	11148	7603	13330	5496	6046	6174	6487	7148	7152	287.46
BraA08g025840.3C	4524	4181	4897	5048	5031	5491	5542	6310	6888	6542	4653	4491	6041	6187	5798	4291	4736	6296	5118	4400	5505	5182	4978	4790	4901	4796	4785	5549	6095	5615	5909	5019	5373	5787	6148	6392	6058	8037	8092	6260	5753	6250	9105	7380	7830	5995	6037	5849	506.729
BraA05g017920.3C	6891	7285	7019	5992	5769	8009	9442	6184	8286	8606	8590	9173	7961	6301	7342	2931	2718	4708	3689	2967	3913	4165	4203	4047	4524	4698	4631	4539	3679	5480	4071	4160	2721	1636	2558	3050	6155	7672	8951	4657	4194	5758	9321	8696	9181	5815	5587	6690	614.412
BraA09g019210.3C	4302	6677	5528	3597	6803	5258	7062	6112	8008	4919	7506	6643	4012	4572	4963	4139	4369	4995	6892	6532	7226	8080	4255	6976	9291	7782	8068	7544	5732	6655	5102	5108	4457	4298	5099	5919	3231	3014	3957	3714	4229	4374	6687	4159	6597	7116	6140	6630	61.58
BraA02g033040.3C	7597	3669	3148	7318	1582	6972	9817	7167	10324	6445	4196	4619	11434	8836	6096	6450	5251	2861	3959	3963	3332	6180	5767	6434	4157	4367	5654	6252	5074	4615	3370	3398	2636	2914	2509	3783	4028	5745	5061	6845	5860	6781	10826	11350	8019	7336	5353	4597	251.662
BraA03g037790.3C	1410	4715	5214	431	12806	1362	8624	17303	11350	13503	27668	11750	6900	0	9382	388	768	2437	4543	1698	3452	7266	22589	5616	2082	11686	8020	7615	4235	12953	1669	740	706	1293	670	1665	143	624	1322	2162	899	1044	5786	4522	7644	2457	1450	11274	157.933
BraA06g029520.3C	2712	2442	2906	3724	5753	2562	8239	8232	8813	7310	5629	5497	4857	5647	4628	3376	2374	3412	4715	4605	6449	12764	7349	6533	9021	8505	9447	9053	9045	10799	2581	2811	2804	4257	3256	4796	2354	3467	4042	5930	4412	4873	9186	5732	6620	6163	6126	6875	127.233
BraA10g030580.3C	5485	3518	4312	5073	4790	5079	8024	8824	7593	11276	6822	7082	7943	10469	7538	3251	2896	3139	4685	4784	7199	5607	4704	6504	6400	6360	5392	7921	7371	6161	2854	2575	1769	1272	1492	1640	4338	5912	5243	4623	4966	6295	7759	6068	8917	6140	5828	7413	204.79
BraA10g033420.3C	4380	2973	3010	5060	2529	5191	6081	7437	6133	2794	2358	2966	9555	10044	6458	4809	2986	1912	3202	2525	4480	5759	7603	8008	2732	5122	3391	6911	5848	4960	2838	2581	2278	1900	2049	3625	4021	12372	5964	14176	12180	18826	5979	7341	7321	6737	6853	6762	590.195
BraA08g014100.3C	5171	7391	5313	3041	6144	4234	4492	3820	4682	2843	4253	4557	3559	3231	4318	7572	8278	7852	8422	8805	7492	5599	5680	8770	8251	8689	7914	4882	4221	4351	6305	6061	3881	6053	7395	7835	4276	3837	3136	4669	4983	4764	3985	2526	4851	7063	7675	6865	195.924
BraA05g021620.3C	4549	3844	4288	5587	5449	3605	3297	2652	2920	7195	9345	7932	5338	5111	5803	5629	5286	13576	4875	5015	4192	2015	5197	3131	5400	7075	5701	7374	11057	19420	4827	4181	8204	5236	3644	8743	3776	3778	3232	3963	3697	3273	6570	7793	2956	3831	4710	4499	256.367
BraA06g038170.3C	5571	7319	6314	4820	6925	6379	7334	6758	7065	4452	8696	5762	6010	4764	7200	4044	3965	5136	7549	7413	7188	3542	3430	6515	6662	7818	6265	3943	2785	3527	5511	5505	3311	2985	4382	5040	6433	6053	5933	3474	4316	4864	5499	4240	7068	6303	6642	5641	248.979
BraA02g017820.3C	6568	7298	6587	6413	7287	6033	4176	4195	3758	3231	4096	3493	6544	4579	5661	6508	7683	5203	5964	5807	5401	1661	2938	4747	5203	6785	5822	3014	2597	2399	7166	6424	4250	5281	6741	8260	11511	11034	8932	5405	5403	6538	4934	4454	5412	5500	5280	3947	585.613
BraA07g035520.3C	7519	6528	7254	5531	4922	6876	4952	5464	5372	3136	4999	4337	4168	3231	4159	7478	6466	7264	6110	5659	5874	3460	3004	4861	5215	6177	5958	2889	1561	1792	11225	8653	6848	7491	8287	9669	3854	3934	6602	6321	4940	6529	5893	3885	5453	6066	4485	3704	219.465
BraA03g030450.3C	6335	4899	5315	7195	4917	5874	5560	5547	6509	5081	4864	5112	7691	6460	5743	4946	4928	4167	4769	3542	4494	7210	6480	5864	5005	4672	5471	5369	5197	4698	6784	5925	4215	5224	5313	5051	4237	3748	7490	5803	3778	5937	7147	5907	6537	5840	6210	6447	178.23
BraA07g038380.3C	6910	11080	9201	6965	12659	7618	6132	6367	4396	4433	6574	6692	8020	6328	8391	4119	3418	3381	5094	4603	4267	2191	2457	3937	8160	6820	6590	4380	2832	2778	9319	10011	5511	3523	3896	4880	10146	8265	9096	3351	3311	3833	2826	1947	2866	1854	2004	2016	265.176
BraA07g029080.3C	8161	10744	11320	10347	7809	11765	6527	4978	3862	4324	5092	5212	7768	2816	4549	5104	7109	3354	4470	5648	6357	453	1236	3228	3227	3968	3034	1426	810	915	8069	8531	5017	3765	4700	4359	13229	14743	14131	3390	4372	3900	2189	3977	5033	3865	3228	3171	703.159
BraA09g029800.3C	5776	8245	7526	6736	10506	7679	7381	6182	4945	3803	6272	5896	6468	4802	7168	4621	4176	3995	7055	7005	7783	1586	2648	4713	5994	8003	7363	3703	2744	2769	6166	5497	2944	2944	3940	5195	9406	7705	7169	3860	4961	5380	5078	3574	4924	5023	4220	3314	440.487
BraA03g006100.3C	4869	2458	1603	4368	1894	5920	9606	10592	9478	8572	3666	3753	10236	12247	7337	5621	3794	2611	4580	2982	3801	8389	6768	7621	4003	6862	4605	8647	7980	7650	1896	2234	1787	2061	2652	3627	2249	7353	3045	8677	6901	8974	6651	4010	5428	4434	4265	5051	162.193
BraA05g040880.3C	6161	4752	6059	5212	5856	6874	5362	4210	5603	7195	7987	10047	6228	4301	6615	4477	5319	5553	3809	3811	4322	3399	3345	3117	5442	4208	6385	5055	4392	5631	5254	4846	4312	7150	5973	7751	5065	5064	7804	4135	4118	3187	7072	6913	5696	6623	6515	5490	207.936
BraA09g010360.3C	4368	7924	7217	6576	9115	7583	8140	6972	5889	4235	5930	5283	6427	4188	6083	5209	4608	5435	6519	6699	7527	1166	1696	4680	9593	7348	7810	2458	1895	1688	6317	7341	3503	3137	5657	5713	8565	9492	10658	4833	5207	4354	4217	2186	3247	3345	3270	2261	133.814
BraA04g029700.3C	4682	4645	5956	5375	3589	7280	3455	3825	2585	2541	2638	2271	4566	4140	4046	7513	7017	6341	7360	5430	6794	3006	3909	5453	5735	6484	5320	5942	5103	4277	8409	7548	5573	7311	9333	11459	7358	8476	7254	8483	8602	9737	1929	1920	2033	4110	3253	3124	358.582
BraA01g033080.3C	3893	1234	1344	2745	191	1682	3280	1219	2763	4748	2716	3810	3424	2781	3650	1641	1911	13498	1313	2480	1202	2655	10431	3524	1918	2166	928	4026	5970	13282	1718	2416	2236	2534	1386	3755	5960	9182	3472	1339	2915	2534	21244	52110	14693	8211	11744	7651	203.406
BraA05g040590.3C	6230	7052	7021	5918	5274	6457	5492	4916	4489	3135	5255	4671	6352	4230	6421	5381	5698	4725	7476	7052	6262	3488	4490	5422	5947	7804	5938	3801	2989	2926	6334	6405	4170	4362	6050	6295	6966	7081	7129	4484	5122	5435	4176	3781	4572	5480	5912	4981	260.258
BraA09g001670.3C	5161	6708	6209	5569	8767	6827	5313	4258	5237	5266	7504	7690	5866	4113	5820	5166	5827	5732	7129	7102	7173	5630	4171	5797	7872	7897	7249	4629	3736	4131	5646	5748	5141	5232	5480	6043	4215	3836	4939	2628	2750	2148	4763	3487	4622	4322	4886	4547	60.0602
BraA02g028350.3C	4695	4639	5534	6212	14549	8521	4810	5790	4948	6876	8430	9969	5992	5417	6217	3412	3762	6379	5818	5118	7787	3944	3216	3552	8789	5711	8692	5091	5012	5139	4601	4113	3160	2297	3013	3160	4601	4198	6007	3948	3603	4016	5987	5146	5376	4313	3893	3902	365.832
BraA01g032580.3C	3693	3071	3946	5344	3308	3900	3218	3609	3927	2571	2874	2357	6420	6428	4870	4802	3571	2336	3046	2679	4356	3421	4370	5656	4485	5928	4838	5277	3892	3111	5698	5396	3715	3517	4731	6842	8124	12897	7650	12204	11505	14079	5778	6271	6580	8653	7247	6491	618.542
BraA02g000630.3C	6327	5112	6658	7109	3453	6727	5082	5264	5756	4170	4592	4492	6488	4877	5234	5404	5387	5597	5546	4331	4582	5028	4196	4901	4252	4938	4747	4005	3567	3357	8625	8032	6976	5119	5854	6437	5223	4449	8042	4755	3791	4428	7454	6308	7071	5192	4866	4367	163.621
BraA04g029260.3C	5427	3939	5053	4190	3495	4493	6882	7503	7041	4741	3570	3138	8542	9078	8475	5096	4613	2625	4050	2918	3209	6079	4884	3099	2236	3134	2613	4661	4695	3725	8405	7097	9669	4093	4434	5714	3663	4667	5143	5624	4401	6138	11643	10297	9392	5980	4504	4092	615.568
BraA03g037900.3C	3713	4393	3074	4348	7176	5820	3339	2115	3123	7692	6378	8860	5614	3634	5360	5387	7914	6601	5088	7431	10792	2441	3744	5306	8309	8447	11115	4375	6554	6532	2402	3060	2561	4266	3678	5363	3825	4728	4178	4108	6629	4171	4704	5377	3498	8659	8044	4068	168.889
BraA07g033260.3C	6829	6733	6786	3719	5194	3893	5775	6512	6354	3901	6065	5232	5845	6472	6240	4558	4777	5344	5759	5242	4765	5244	4576	5374	4555	5684	5106	2940	2880	2855	7023	6130	3451	2655	4176	4449	6038	5212	5582	6329	4223	6996	5711	4705	7839	6700	7526	7821	316.242
BraA01g024920.3C	4713	5993	7225	6604	6944	9014	4004	3746	3073	3731	5235	4701	5032	3417	4718	5294	6103	7225	8003	7230	6786	1936	2909	4095	6584	7436	6877	3433	3216	2819	6728	6340	4688	4445	6766	7328	9733	8187	8254	3449	4963	4343	3107	3172	3622	5450	4822	4223	621.058
BraA03g000670.3C	2092	1759	4152	3242	8498	3365	4479	4045	5476	14256	10188	8943	6177	4893	7446	824	488	2467	2869	1805	5467	7679	8127	5544	6895	6370	5535	4543	6877	10980	1488	397	384	584	665	900	3977	9019	8382	4108	7133	6605	10904	7540	7291	7028	6384	8030	403.136
BraA04g024020.3C	6696	7093	7155	4191	5908	4375	3840	3608	3156	2645	4529	3321	3760	3184	4101	6719	7860	4397	6067	6301	5251	2221	2979	3795	6025	5593	5345	3203	2860	2352	9135	9204	6775	7078	9487	9702	8949	7932	7322	5518	5226	6354	2318	2601	3161	4971	5190	4287	839.175
BraA04g008150.3C	6268	4346	3715	5170	8028	4440	3601	2610	3069	7874	5543	6358	4213	3475	3680	7931	8197	7685	4734	5169	5032	1737	2767	3339	5408	4366	4215	3638	6405	6811	6145	7634	12782	12510	9456	12255	4740	5816	3978	3087	3253	2610	3758	3717	2783	3120	3348	2886	231.135
BraA03g028630.3C	3204	5304	5411	6043	8659	7607	9849	9145	8509	4082	6392	5174	9175	7607	9254	2528	2108	3259	4440	4724	5639	2379	2622	4721	4263	5516	4800	3410	2447	2689	5378	4134	3068	1965	3218	3735	7203	8674	7952	3783	4080	5397	6036	4747	7346	5246	5117	5262	247.502
BraA06g018050.3C	2326	2442	2298	4552	8044	4980	6906	7931	10897	8292	7452	8473	5012	6641	5043	2492	2248	3732	4489	2963	5918	9929	5738	7776	5875	5003	5306	6968	7894	5515	1969	2033	1609	1779	2167	2588	2086	3872	3268	4856	3974	5390	9550	6846	8772	6266	7028	5594	80.9424
BraA09g032050.3C	6104	6744	6732	5020	6050	5003	1849	2334	1762	3505	3102	3084	3374	3468	3448	7791	10160	7053	7615	6266	6072	2396	4068	3417	6282	6547	5666	3934	6129	4715	6797	8149	8038	10615	11732	11576	8441	6724	6401	3025	3519	2990	1973	1884	1866	3133	3469	2661	560.988
BraA02g001600.3C	3878	3610	3026	3611	3948	4336	7299	4225	6541	6849	7034	7928	5396	5299	5275	4704	5055	4029	4178	4606	6291	7979	6462	7536	6489	6464	6662	8304	8055	10208	2820	2734	2434	3648	3299	4719	2679	3834	2956	3949	4274	3933	4838	4839	4706	6781	7308	7243	65.1354
BraA05g023780.3C	4819	6660	6012	5289	5594	6260	6029	5718	5957	3611	5808	5273	6242	4700	6155	4595	4304	5647	6512	6437	6134	3046	3177	6031	5266	6947	6113	3979	2899	3415	5511	4939	2778	2211	3757	4051	6663	6305	7370	5009	5076	6458	5008	3655	6617	5466	6375	5924	218.09
BraA09g063010.3C	5058	4408	4049	4058	4665	3243	4256	4009	4708	4768	4705	5313	4309	4788	5114	5311	6656	4458	6154	6051	6742	5934	4894	5707	7310	6377	6051	7670	7719	8446	4305	4196	3872	6447	5723	6664	4590	5650	5260	4580	4647	3393	4864	4071	4737	5291	5242	5286	201.437
BraA05g009820.3C	0	0	0	0	0	0	0	0	0	0	1987	0	0	0	0	916	798	1028	4232	2319	6970	35880	19044	11463	7087	4004	5847	31374	22932	33308	2	0	0	112	159	129	0	1	0	10325	4548	9302	0	0	0	12281	12894	12468	0
BraA05g000340.3C	5441	5828	6083	3373	3901	3173	2505	2068	1647	1924	3269	2995	2123	1533	2366	8837	9635	8562	9385	8301	7494	2552	3652	5831	7715	8460	6927	3539	3019	2977	8150	8245	5633	10104	13653	14398	3669	2823	3347	3575	4927	3948	1774	1839	2346	6587	6251	4677	213.839
BraA06g027050.3C	10238	9027	8592	5117	6214	5666	4847	3879	3728	3237	4407	3830	3770	3272	4341	7856	8751	5201	6894	5810	4508	2001	2462	3667	4527	4705	4001	3040	2932	2621	9895	10754	7190	7583	10295	9558	7099	6615	6284	2927	3664	2867	2473	2349	2997	3116	3252	2690	387.088
BraA01g036460.3C	5150	4132	3512	3801	3658	4146	6602	4618	5963	8826	7932	8633	7133	7521	7515	3988	4009	3882	4314	3887	4240	6613	4801	4492	5420	5884	5504	8674	8928	10710	3807	4151	4269	4142	3366	4323	3110	3444	3479	3373	3023	3473	6325	5316	5104	4369	5302	5517	113.525
BraA03g053700.3C	5829	5330	4755	6300	2630	4806	4947	4249	3313	4165	6321	3464	6892	4268	5583	7218	6974	4019	8163	6611	4576	2812	5811	7024	6664	11062	7302	8215	5653	5119	5313	4087	3662	5674	5566	9167	4706	7083	5698	4372	5819	5625	1716	2212	1448	2637	3038	1737	261.815
BraA09g044020.3C	7736	6964	7463	5312	5046	4517	2083	2317	1510	3030	3851	3343	3931	2243	3757	8456	10980	9031	6578	5292	4743	997	2373	3204	5098	6581	5237	1636	1616	1607	7869	7641	6173	9133	12777	14345	11165	7591	9328	4124	4698	3326	2104	1855	2055	3417	3121	1824	600.175
BraA09g046730.3C	5300	2574	3208	1001	2281	1165	2708	5519	1953	2169	535	510	9036	5533	12520	10197	11365	3979	5166	4042	3451	2241	4083	966	511	1008	600	1166	815	793	8569	9509	7764	14525	10354	17113	923	1951	901	4278	3060	1663	15041	14095	8575	10185	6941	6200	173.963
BraA10g027200.3C	3392	2899	2851	3312	2693	3002	8895	9496	10627	12620	11347	6650	7796	6418	8838	1115	1141	1267	1402	1384	3692	6335	3717	4678	8879	4181	5580	5325	4120	5249	1057	864	632	357	585	725	4945	8995	9063	4223	3271	3209	10899	9457	13498	4667	5877	5956	57.6205
BraA09g054870.3C	4794	2832	3313	6325	4163	5726	5932	5694	6438	9088	5094	4138	9723	10453	6928	3423	2706	2212	2695	2689	3218	4957	3725	2951	2766	3122	3229	5449	5640	3437	3346	3732	2749	2949	2305	3480	5943	9828	9035	4739	3900	4357	11387	11918	10764	4848	4270	4655	275.37
BraA03g038780.3C	2423	4677	4655	4192	14449	7179	7586	6647	8321	6800	12694	12592	3512	3830	5182	2396	2474	3691	6243	6100	6932	5386	2697	5214	11886	8099	10121	4732	3007	4838	2840	2903	2182	2128	2618	2807	2839	3195	4461	2551	2693	2514	4970	2973	3800	5131	3908	3467	40.2444
BraA06g043160.3C	3765	3117	2308	4166	3076	4165	5103	3694	4968	4268	3468	4135	5243	4861	4660	5958	5758	4152	5148	4759	5686	6772	9278	7756	4125	6088	5142	6559	6811	7469	3586	3676	4181	5578	5270	6644	3768	5864	3837	5601	5831	6417	4868	5734	4390	5896	6873	5914	151.288
BraA06g005140.3C	1390	3149	3981	6117	19384	6461	4663	3741	4287	6420	7709	10810	3679	3179	5680	1881	1672	6226	3995	5419	11267	1445	1843	2786	13006	5262	8116	2865	2887	3250	6193	5785	8241	9450	6802	6084	2624	2611	3437	2859	2994	2477	6051	4466	4002	3085	2938	2477	85.6042
BraA06g018570.3C	6575	8884	8198	5493	6303	6712	6530	5253	5855	2713	6628	4548	4182	3642	5261	4413	4655	5189	6508	6190	6018	2852	2910	4744	7001	7013	6682	2706	1706	1957	7035	5810	3240	2607	4284	5173	5595	5126	6191	3955	3677	4973	4534	3358	5225	6102	5020	4610	365.943
BraA03g036380.3C	2177	3138	2650	3723	2315	3260	6098	4092	5400	4310	7981	6051	4361	3555	5109	3455	3108	2865	3356	5407	11620	8472	5257	9845	12818	9335	9321	12682	8724	12908	1430	803	831	1662	1336	1570	1968	3552	4371	3793	3816	4566	3551	4018	3558	6139	6248	7223	65.9037
BraA07g019050.3C	5558	4473	4382	3898	2738	2747	2488	3094	2816	3896	2531	3053	4990	5201	4283	5296	6094	3165	3010	2996	3346	7031	6975	4905	3701	4230	3743	6194	6082	4785	6960	7032	8066	9049	8010	7269	5132	5679	4730	6592	4961	7513	5663	5328	5473	5022	6364	6577	664.05
BraA02g035070.3C	1095	712	1293	3433	524	4287	7626	10976	9877	5942	2515	2487	7991	7324	7351	1475	1222	644	1537	1286	3612	6794	3867	3575	2108	1667	3096	7118	6541	5900	176	279	397	175	214	258	1989	8020	5144	11622	6670	7140	20740	15637	14498	11444	6793	7750	311.492
BraA01g013690.3C	377	217	141	256	221	254	731	781	1015	583	528	2398	402	694	628	4903	6805	5754	5189	3480	6181	13411	11305	8851	7477	3627	4256	20929	26254	14510	177	57	50	2933	2648	3114	224	367	313	11636	6524	11048	951	683	875	11454	17250	20068	29.1224
BraA04g017740.3C	4459	2747	2578	3858	2162	3566	4776	4699	4914	5273	4826	3669	4178	4331	4117	5868	5432	4937	6501	5520	6662	7395	5595	6433	5541	6949	5854	8688	8460	8221	3065	2681	3128	5425	4247	6496	2799	3491	3588	6054	4751	6167	5059	4237	4667	5864	5925	6458	156.998
BraA09g047530.3C	7813	7689	8855	6231	5088	5877	3953	3731	2830	2530	3259	2756	4212	2639	3584	6866	8187	5022	6986	6234	4658	1592	2649	3527	3962	4908	3996	1912	2051	1546	9124	9241	6510	5747	7573	7900	10952	9297	9655	3946	3887	4467	2366	2560	3025	3841	3669	2681	972.364
BraA09g004750.3C	5865	6599	7066	4127	6797	4734	4238	3723	3502	2922	4545	4678	3764	3002	4159	6628	6608	4990	7720	7038	5367	2941	3450	4480	5876	6766	5994	2912	2955	2102	8252	8757	5667	5840	8233	8089	6265	5261	5233	3595	3835	4716	2429	2191	3525	4613	4408	4147	286.402
BraA10g012700.3C	7104	7267	7145	4206	5268	5438	3786	3347	3166	2374	3761	3293	2892	2576	3256	6643	7013	5856	6122	5886	4418	2276	2759	3543	5021	4897	4061	2438	2183	1810	9777	9622	6894	6651	8504	8688	8208	7477	7154	4534	4711	5543	2683	3301	3584	4459	4628	3747	636.57
BraA09g053960.3C	6269	7093	7181	6242	5624	5570	3983	3986	2839	2886	4052	3759	4655	3066	4179	6850	7535	4103	7159	6798	5279	2347	3562	4190	4905	5321	4533	2680	2605	2016	7703	7915	5456	5444	7087	6975	10014	7821	7373	4614	4423	5425	1754	2233	2799	3709	4391	3327	759.119
BraA05g035280.3C	6377	8375	7744	5137	5708	5702	4647	3518	3239	2095	6020	4026	3528	2655	4488	5468	5477	4890	6022	6115	5261	1465	1942	4029	6510	6470	5910	2384	1330	1250	8088	6978	4315	4138	5562	6015	8937	6658	8391	4924	5182	6483	2456	2252	3243	6770	5870	4891	436.203
BraA09g015580.3C	5298	7044	7463	5475	7397	7569	3730	3399	2405	2763	5428	5138	3424	2043	4183	4961	5765	7411	8585	7855	7391	1610	2290	3431	7267	7294	6526	2403	1897	2038	6705	6241	3776	4104	6227	6347	9192	7106	8394	3177	4041	3041	2504	2326	3221	4299	4054	3186	400.624
BraA09g019570.3C	3814	2897	3821	5366	6303	4577	4241	4004	5119	7163	7927	5890	5770	5773	5434	3930	3408	4843	4155	3365	4295	5531	5029	3655	4104	6123	5004	5189	5931	6588	4050	3301	6220	5057	3526	6156	3790	4273	5735	4331	3870	3733	7787	6215	5537	4339	4366	5590	551.229
BraA09g024650.3C	6403	6882	7812	6185	5289	7127	3687	3643	2931	2691	3537	3384	4351	3084	4134	7928	8036	6127	8054	6378	4822	1973	3054	3746	4642	5785	4628	2358	2400	1693	8096	7106	5083	4587	6118	7094	9710	8317	7551	3974	5068	5753	1973	2131	2494	3575	3160	2388	408.367
BraA09g000330.3C	7102	7327	7515	4697	5657	5813	3886	3472	3333	2354	4392	3231	3249	2331	3836	6284	6584	5125	6158	6080	5153	2543	3008	4001	5495	5195	4153	2251	2077	1435	9706	7580	6063	5707	6387	6852	7489	7333	7550	4846	4807	6227	2996	3572	3905	3785	4222	3771	485.795
BraA05g042370.3C	3951	3130	3235	6401	6091	5667	9120	8321	11464	14989	12057	10053	10701	10261	11772	1531	1864	1354	2290	2287	3304	2870	2475	3186	3566	3249	3675	3718	4544	5072	2959	2693	2865	1358	1393	1590	3057	6108	4606	1600	1611	1601	8694	7914	7688	2717	2520	2261	208.872
BraA10g001300.3C	5908	6792	6720	4281	6316	5915	4761	4490	4668	3850	5405	4845	3728	3555	4303	4792	5612	5184	6307	6100	5574	3608	3362	4484	6046	5410	4940	3837	3479	3544	6116	6611	5038	4845	5723	5872	5014	4956	5495	3462	3537	3782	3964	3331	4379	4560	4730	3998	358.915
BraA06g037350.3C	3771	3697	4752	3989	4083	3408	1973	2466	1585	1490	2515	1767	2586	1468	2292	8385	10448	6413	6798	6435	6555	1955	3709	5607	5678	6451	5189	2540	2234	1958	4628	6054	4597	9654	11996	12894	5993	5657	4904	6019	6813	6673	1636	1598	1908	6157	6470	4711	351.989
BraA03g009570.3C	4999	5299	5795	4630	5687	3206	2135	2123	1789	3887	3250	3094	3321	3354	3147	6434	8483	4977	6628	5941	6249	3396	4678	3620	6213	6329	6126	4484	6928	5250	6344	7146	7287	8521	9547	8946	5429	4812	4131	3404	3431	2987	2000	1883	1748	3522	3827	3148	308.929
BraA01g044810.3C	1691	13352	14169	4923	6724	5455	3194	861	657	520	2559	994	759	269	3053	5408	5137	11015	12832	14771	6708	119	162	1514	6631	7248	6202	191	17	14	11486	9777	3035	2855	8502	7440	11765	5713	10880	2468	2733	3333	487	96	489	5721	3650	1709	90.7341
BraA09g009010.3C	8343	4544	4259	4731	3346	3966	10895	12173	14017	8213	3374	5321	9524	9253	10063	1684	3259	734	1932	1887	4078	1421	2419	4728	4334	1256	2748	3048	4809	3052	1060	1555	1195	375	531	345	6086	12727	7076	3441	2811	1866	10374	6926	7853	4404	3467	2844	206.803
BraA09g003100.3C	6038	6278	6360	4663	5210	5264	3069	3616	2820	2833	3599	3446	3596	2708	3843	7233	8261	4757	5447	5023	4139	2546	3426	4232	4775	4965	4217	2667	2680	2095	6660	7390	5567	6218	7636	7767	7584	7490	6943	4391	4846	5554	2190	2152	3097	4489	4537	3890	597.844
BraA10g018340.3C	5627	5497	4808	4225	4442	4574	8008	7310	7357	5643	5694	5154	4734	6144	5119	3809	3037	3180	4221	3687	3175	5114	3861	5579	3699	4432	3410	4442	3290	3624	5422	6023	4428	3112	3694	4022	3157	4351	4411	4261	4088	4390	7048	5315	8001	4332	4343	4898	135.908
BraA02g009080.3C	3588	2005	2802	5352	3985	5878	4358	3622	4295	7071	5475	6299	5191	6121	3815	2262	1943	3778	4080	2897	4346	4891	4403	4460	5285	4521	5942	8212	7007	7906	1800	1849	1472	1545	1803	2807	3325	4194	7247	6466	5252	4262	8206	10474	8855	4828	5554	6388	256.184
BraA04g011950.3C	4630	3315	3886	4977	5560	4516	3559	4141	4057	7410	6453	7684	7170	7331	7547	4029	4032	3586	3875	3322	4401	4076	4316	3352	4824	5425	6026	5899	7799	9423	3934	3002	3823	3415	2827	4029	3191	3429	3882	2939	3106	2893	7334	6390	4862	4065	4175	4153	226.711
BraA03g024780.3C	2658	1839	2517	3628	2415	3832	5389	7052	8022	5633	4750	5133	6688	6562	5218	2373	2440	2161	3673	2943	4689	10707	8415	6323	4237	4110	5710	5271	6334	5787	1652	1747	1349	1247	1830	1899	2728	4281	4556	6492	4664	6863	8448	5737	6907	6950	6518	6544	94.1408
BraA02g027150.3C	2306	739	237	3084	617	1186	10390	8673	18884	8104	2089	2803	7303	10878	13075	570	1143	1740	2027	723	1990	8949	10001	9330	2564	1055	801	11188	12890	12385	140	226	384	371	250	202	544	3636	1313	3950	1393	1950	9988	7329	7365	5789	6760	7349	63.3848
BraA09g037920.3C	4268	2057	2777	4944	1930	4992	3610	3591	3529	3920	3688	3525	5696	6265	3152	3248	2436	3502	3659	3087	3491	7700	6253	6202	3831	5407	4042	9514	9234	7271	2207	2673	1278	2338	2233	3886	3652	5136	5284	8543	7637	9605	3592	4454	6482	5804	5778	8795	184.31
BraA03g014440.3C	1940	1448	1677	2910	2173	3255	6268	3753	7747	5179	4501	4806	4202	5746	4080	2243	2531	2135	3316	2486	4415	11676	6520	7421	4740	3985	4576	11209	7362	8265	1792	2073	3067	3538	2297	3378	844	2081	1653	2929	2921	3752	8226	6955	7327	9431	9689	11531	15.8035
BraA04g004360.3C	5303	7199	6870	4552	5577	6376	5173	4616	4557	2687	4651	4023	4533	3341	4919	4130	4183	6289	6939	6792	5757	2089	2526	5187	5556	6696	5820	2999	1976	2258	5724	5279	2795	2720	4337	4851	5908	5083	6173	3207	3570	4688	4077	3369	5378	4997	5070	4999	226.82
BraA09g001640.3C	6275	6828	7400	5048	8111	6645	4212	4251	3325	2625	4133	3708	4222	2783	4177	5863	7145	5989	7608	5895	6085	1188	2238	3783	4543	5447	5036	2041	2029	1659	7150	6488	4281	4648	6706	6499	8248	6782	6322	3126	3738	4273	2430	2289	2679	3709	3178	2450	508.856
BraA09g043930.3C	3909	5027	4633	4570	8366	4671	4486	4411	4608	5931	7501	7285	4812	4197	5515	2471	2892	4434	3990	3953	5029	4439	3209	4063	7301	5595	6569	5335	4733	6146	4553	4101	3161	2759	2824	3397	5816	4949	7033	3651	3168	3713	3968	3382	3703	3908	5121	4960	161.046
BraA02g025420.3C	3728	5344	4440	3545	7511	5096	11357	12484	12714	7622	6852	6585	7537	8831	8586	2286	2180	1765	2605	2262	3093	5623	2594	3534	6317	4045	6256	3740	2841	2698	2946	3092	1848	1611	2363	2209	4027	5439	5578	2833	2182	2675	6824	3499	5539	3266	2162	1800	93.3117
BraA07g034700.3C	3148	3767	3730	4594	4999	7145	5103	4568	5405	5275	7444	6384	4887	4755	4904	3308	2663	4039	5564	4998	6235	4916	4376	4874	6011	6796	7204	7160	5231	6790	2900	2691	2147	1592	1980	2328	2846	2685	4323	3557	3669	4358	5252	4044	4916	6340	5530	6488	62.8949
BraA06g018600.3C	599	785	816	6315	4879	12071	3289	4275	5652	3747	5612	5705	4110	3779	2188	949	868	2635	6010	6272	9706	3678	3492	6962	5351	6824	6091	5283	5741	5740	50	140	119	82	361	278	1337	3336	3308	2733	6346	7191	8539	7372	11267	10068	11483	10152	28.3244
BraA01g015790.3C	5425	5366	4777	4912	5361	5936	3974	4141	4906	3397	4458	4870	5188	4343	5293	4162	4345	4139	4957	4317	5541	3358	3920	5391	5177	6622	5275	3843	3016	2730	4320	4780	3493	3444	4377	5122	5669	6836	6260	4471	4811	4710	3750	3487	4811	4803	4742	4404	91.4618
BraA09g032140.3C	8043	7149	6465	3698	5438	3712	3398	2829	2668	2097	3725	3056	2280	1664	2644	6730	7866	4821	6028	6301	4508	1736	2905	3608	4942	4832	3380	2091	1897	1519	9104	9618	7157	7606	8439	9447	6521	6344	5317	3944	3967	4745	2035	2206	2880	3866	4539	3423	655.192
BraA10g007280.3C	4174	4478	5143	4536	5720	5656	3879	4713	4411	3415	4855	4922	4517	3553	4436	4721	4668	4024	5756	4310	5713	2671	3310	4616	5916	6526	6361	3286	3106	2806	4843	5016	4047	3715	5135	5327	6836	6874	7696	4337	5112	4574	3052	2778	3895	4927	4535	3908	305.323
BraA10g003600.3C	3435	3357	1708	4869	2599	6244	10559	4496	9178	6395	5417	5397	6497	7491	5652	2805	2029	2152	3230	5402	7881	8451	5650	7025	4680	5539	4890	7319	5039	4581	1212	1141	753	825	666	1254	2212	4866	3045	5303	5380	6668	6695	6272	5306	4017	3309	3836	191.181
BraA02g024930.3C	4867	3836	2827	4195	5192	5455	6138	4468	5340	6078	5538	5904	5180	5118	5156	3937	3774	4016	4772	4351	5654	6377	4893	5471	5546	5068	5694	6420	5806	6847	3337	3615	2670	2856	3147	3799	3347	4165	3786	3455	3445	3687	4638	4215	4305	4655	4884	4501	133.779
BraA09g023290.3C	2860	2671	3098	2232	1956	2068	4204	4521	4846	2116	2054	1939	3407	4375	2431	3769	2895	2641	2744	2021	2120	11574	11005	6321	2274	3489	2357	3435	3352	3167	4815	4655	4201	3967	4299	6154	3298	5016	4866	9614	6751	12587	5694	6142	7490	6474	9541	8701	133.826
BraA10g011660.3C	3433	1774	1947	2584	1864	2597	4226	4348	5017	4184	2152	2536	4750	6990	3719	3156	3311	2694	3080	2047	2739	10423	8340	5432	2509	2876	2919	7876	9619	7826	2435	2528	2967	3083	2830	3431	2966	4719	3855	8317	5057	7967	7603	7848	8129	5691	6797	8592	412.915
BraA04g029470.3C	5079	5354	5360	3895	5701	3427	1866	1922	1947	3773	3082	3775	2895	2751	3254	6208	8276	5802	5759	5116	5350	2682	3232	3234	6629	6872	6497	3730	4481	4439	7542	8463	7804	9745	10087	9566	5301	3911	3469	2099	2482	1909	2489	2112	2338	3388	3648	3014	318.263
BraA09g051360.3C	1787	3144	5248	4589	6294	3821	4294	3597	2839	3135	5222	4105	3944	2531	4259	4097	2276	5281	5864	5675	5826	1583	3206	4265	6186	7582	6016	2406	2157	2142	8451	5746	5832	7026	10140	10394	5577	6091	4840	4524	5041	4689	2352	2318	2961	3989	4481	3651	117.31
BraA01g024210.3C	5808	6144	4842	4917	6318	4888	5159	4606	5389	4653	5076	5565	4804	4641	5135	4268	4257	3933	5523	5203	5590	4638	3997	4899	6065	5956	5745	5243	3726	5166	3699	3854	2540	3007	3185	4202	4879	4876	5063	2630	3281	2714	5082	3723	4829	3993	3783	3824	159.399
BraA07g027550.3C	4692	3285	3458	3742	2880	2849	2997	3101	3835	4184	2915	3315	4162	5154	4064	4193	4563	3173	3189	2564	3225	7457	7787	4767	3352	3497	3309	5716	6882	6210	5147	5288	5384	5734	5578	5907	4605	4654	4661	5847	4118	5372	5312	5260	5478	5253	6611	6559	522.283
BraA09g023110.3C	5066	7084	7647	5528	6387	4462	2779	3097	2411	2758	4001	3585	3082	2080	3069	6739	7047	4294	6002	5367	6478	1519	2935	3874	5381	6025	4815	2279	2250	1812	7348	7162	5779	5918	6827	7409	8591	6543	6902	3605	4190	4348	1844	1926	2396	3812	3577	2879	626.139
BraA09g035480.3C	3378	2170	2893	5502	6595	7598	5044	3665	3633	5154	4412	3760	6172	7890	5254	2748	1234	2543	3683	3510	4840	5428	4025	3635	4723	5400	4659	6596	4646	4612	4060	3238	2556	859	1212	2016	4301	3826	4059	6929	5554	8590	6103	6474	6595	7269	5181	6681	265.521
BraA03g009710.3C	2601	3059	3473	4061	2263	6204	608	206	206	1160	1475	660	667	181	282	12781	16629	13905	17708	17368	10026	566	2283	5726	3118	9153	5123	1876	626	983	5287	4948	3307	9983	12156	14253	1030	537	872	2303	3828	4072	97	140	234	5169	4236	2937	219.876
BraA03g030940.3C	3790	2835	3680	3068	3668	2886	3197	3526	3738	4883	2515	3666	5870	7166	5690	4834	6196	4069	3555	2531	3164	4316	4083	2592	3478	3029	3857	3665	6206	5422	5807	6893	5208	8810	7693	10245	3555	2931	4638	3907	2932	2519	8652	6751	6124	4025	4259	4238	184.071
BraA04g019890.3C	4984	5671	6583	5239	6034	3690	1726	2084	1491	3291	2399	2767	2805	2597	2621	6911	8890	5470	6106	5877	5885	2182	3430	2796	5116	5613	4726	3482	5369	3858	7560	7920	7763	9033	10343	9571	6760	5675	5114	2610	3061	2159	1440	1424	1373	2784	2826	2080	783.514
BraA08g033920.3C	1755	2722	2847	2714	16685	5259	6000	6358	6699	7311	10842	11059	4033	5634	5312	2125	1572	2083	3873	4085	6460	6682	3806	5113	8307	5493	8562	6114	4453	4993	1282	1469	926	755	938	1215	2075	2563	2776	3632	3454	4245	5349	3125	3622	4713	3766	4217	45.1899
BraA10g005950.3C	1986	3003	3808	5534	6944	7061	6702	8832	8225	8038	7938	7792	5770	5905	5481	2387	1818	1946	3185	3169	5536	4848	3176	4342	6273	5089	6733	3872	3581	3051	1593	1925	887	694	1123	1169	3503	4142	6715	4344	3606	4822	7134	4702	6820	5268	4396	4061	69.1107
BraA05g023170.3C	5749	7261	8603	4171	7340	5307	1782	1216	624	1846	4744	3250	1082	553	1716	5882	7850	9231	8985	7417	4152	215	760	1423	4223	5706	4981	693	337	385	13316	10734	7224	6247	10453	11332	9076	5433	7674	3038	2600	2892	517	622	547	3991	3249	2204	616.949
BraA06g033780.3C	4653	5052	5851	4780	6155	3990	2025	2042	1553	3359	3009	3502	2460	2238	2701	6655	8259	6210	7805	6392	5948	2886	3656	3339	5361	5939	5371	3366	4563	3856	6456	6615	6260	9093	9747	9610	6264	4536	4621	2645	2832	2065	1863	1574	1598	3142	3622	3110	443.556
BraA07g038940.3C	2349	2588	3105	2582	2095	1705	1325	1472	989	999	1543	1084	1565	1135	1281	10415	10514	6834	8067	7958	7644	2917	4831	5860	7243	8974	7771	3886	3317	2902	3146	2914	1859	7918	11789	12508	3924	3133	2951	7321	7277	8955	619	671	880	6211	6334	4806	284.443
BraA03g019420.3C	3700	6310	8328	6092	9078	5649	2764	2938	2143	3195	5671	5871	2806	1624	3472	5409	6508	5292	9543	8144	7420	1262	2022	3156	6334	7155	6622	1711	1626	1450	6262	6309	4788	5763	7437	7183	6384	5079	6171	1554	2679	1674	1611	1510	2034	3121	2922	2076	227.087
BraA10g002190.3C	6811	7719	7548	5090	8166	6398	3284	3508	2360	2059	4369	3513	3764	2250	4231	5074	5494	6665	6755	5861	6123	1120	1919	3218	6072	5726	5609	2231	1626	1706	5761	6184	3934	4058	6124	6934	7664	6701	8461	3867	4111	3212	2267	1663	2296	3020	2916	2018	304.397
BraA10g020640.3C	7221	5549	5155	3580	5908	4106	4247	4061	3104	2987	4294	3991	3900	3844	4047	5515	6407	3963	5152	4929	5120	2426	2691	3930	5350	5619	5254	2871	3127	2740	6792	6626	4865	5169	7614	7144	6486	5296	5673	4455	4180	4387	2500	2290	2730	3564	3426	2712	431.37
BraA10g019910.3C	6675	6429	7008	3138	5143	4040	1875	1759	1141	1646	2772	2852	1359	1237	1711	7732	9742	7359	7028	6303	4071	1428	2450	2749	4879	4579	3580	2014	2268	1890	9551	10654	7637	9418	12806	11695	7901	5155	5201	2589	3210	2978	1032	1115	1385	2433	2823	2329	476.597
BraA09g054640.3C	3403	4944	4404	4270	3306	6154	3157	3174	3641	1917	3644	2503	3170	2691	3102	7504	7068	10369	8406	7565	6503	4727	3440	5486	3325	6129	3612	2926	1784	1952	5222	5347	3758	4455	5576	7630	2135	2100	2807	3761	4251	4005	3574	2593	4982	7574	5721	6824	75.1068
BraA07g007670.3C	5860	6659	6600	4891	6230	4663	2430	2223	2075	3499	3113	3294	2566	2337	3037	6150	8267	6240	7825	6447	5499	1660	2325	2761	5638	5398	4859	3040	4037	3558	6942	7699	7316	9189	9713	8754	5088	4095	4229	1963	2530	1671	2154	1816	1854	2762	2659	2162	346.6
BraA05g003030.3C	859	2010	2047	3395	4020	5870	5493	4470	5795	6945	7133	6927	2455	3615	3223	1482	1622	3648	4089	5396	9078	4877	2693	5406	15081	7713	8697	6897	6531	5986	651	782	727	840	2097	2068	2296	3323	4101	3638	4914	4427	5052	2804	4935	5726	7754	5936	15.7731
BraA06g028680.3C	5822	6160	6562	3794	4617	3675	3399	2952	2535	2269	2900	2715	2983	2103	3256	6395	7298	3996	7023	6121	4662	1466	2788	3724	4590	5454	4532	1804	1703	1233	7529	8304	6193	6256	7651	8218	7973	7010	5952	4217	4546	4953	1943	2211	2527	4214	3923	3247	884.227
BraA07g034620.3C	5132	5546	5682	4311	5630	3111	2172	2154	2409	4105	3445	3738	3227	2796	3384	5992	7827	5703	6031	5319	5576	2777	3296	3193	5397	5726	4977	4066	4445	4535	6535	6912	6468	8665	9082	8769	5252	4315	4141	2005	2856	1618	2491	2148	2334	3244	3489	2908	416.167
BraA03g053920.3C	3514	2590	3166	4229	4228	5386	5473	7376	6560	4084	4315	3914	6930	7553	6436	2917	2290	2164	3396	2336	3226	5407	4658	5476	3165	4335	4102	5375	4545	4140	2778	2602	2043	1353	1661	2159	3707	4791	4717	5582	4639	7138	6927	5059	7717	6477	5739	6369	157.44
BraA03g055650.3C	145	358	304	839	908	1260	11209	3855	9716	12199	3990	9902	7237	9915	8955	172	174	301	366	425	1721	7296	4383	4065	1530	669	1533	6379	6571	10038	8	23	15	10	15	6	709	3299	3405	1147	1369	2079	18276	21799	17316	5146	6208	6781	9.28076
BraA04g000040.3C	3602	4803	4904	4435	10030	7014	6147	6311	6392	6800	7658	7813	6790	5762	6967	2030	2403	4128	3942	3730	4678	2641	2174	2971	6422	5120	6556	3155	3084	3250	3308	3280	2055	1826	2247	2201	5260	4242	6149	2324	2324	2464	6172	4151	5460	3136	3137	2529	123.902
BraA08g031690.3C	1702	3525	2569	2479	2598	3408	10237	5870	11487	5223	8541	8412	4032	3877	6344	1143	1283	1806	2496	3415	6257	13748	4058	6868	7416	4616	5610	9174	4338	8472	1101	1104	694	497	898	959	1024	1945	3083	1561	1696	1757	6246	4526	6305	6684	5321	7371	55.0583
BraA04g029340.3C	3407	2785	2105	3043	2240	3554	5346	5086	6985	4000	2752	3030	4855	4998	3173	3842	3874	3181	3599	3574	4046	11890	8911	8075	4016	3908	2840	7592	7944	6590	1801	2005	1365	1520	1826	2712	1804	3484	1900	3599	3682	4640	6533	6219	7690	5737	7892	7957	59.0507
BraA09g020130.3C	3414	2835	2608	3559	3378	4042	6430	5413	6883	6006	5082	5076	6749	7396	6522	2291	2308	2923	3439	3573	4605	6881	5427	5744	4782	4273	4412	6624	5917	6676	1968	1961	1455	1616	1690	1908	3101	4474	3275	3144	3143	3837	7563	5984	7208	4592	4794	6036	150.329
BraA09g063020.3C	4296	4402	3929	3656	5009	3348	2933	2333	2693	3808	3882	3938	3060	2866	3397	5299	6858	4596	6088	6601	6216	3532	3498	4460	6532	6038	5371	5121	5698	6177	3943	4651	4906	7825	7105	7177	5377	5598	5260	2173	3123	1686	2704	2307	2295	3863	3997	3365	171.09
BraA10g001420.3C	5724	5841	6333	4925	5603	3264	2303	2419	2232	4196	3301	3897	2915	3072	3407	5870	6795	4496	5924	5001	5161	2774	3362	2789	4787	5022	4459	3693	5138	4562	7457	7835	7742	7182	8134	7711	5465	4478	4421	2542	2595	2133	2646	2367	2133	2776	3250	2848	468.413
BraA08g016190.3C	3021	2613	3270	3492	3069	2553	8109	9347	10191	5516	5719	3794	5215	5899	5379	2498	2671	2266	2262	2277	2559	5864	5207	3955	2974	3002	3260	4256	4763	3911	2987	2904	3124	2754	2584	3278	3103	5856	5197	4439	3671	3986	9339	7284	8218	5551	4898	4746	235.394
BraA07g015790.3C	3681	6354	7376	8758	8333	9344	2462	2309	1591	3321	2964	3189	3542	2014	2637	4968	4835	6820	9966	10681	9173	1050	2452	4184	3767	6267	2343	2695	1934	1991	5867	4753	2969	2752	4786	5761	6282	6230	6157	5319	3509	4559	1568	1735	1909	2409	2010	2762	376.965
BraA01g025910.3C	5253	4761	3703	5008	4958	3848	4725	4176	4711	4550	2986	2392	4833	4032	4457	4410	3879	2571	4092	4756	4769	3692	2355	4461	3944	4890	3498	4953	4331	3916	2460	3620	4347	3340	2757	3910	4539	5665	4781	4821	5105	5955	7556	6520	5785	5511	5661	4084	170.546
BraA09g036360.3C	1767	555	636	1629	551	1777	5219	4863	8180	3613	1948	1786	4449	7224	3157	1760	1616	1372	3486	1533	2276	21587	17684	7105	1467	2105	1607	8132	6858	6558	1076	1053	1236	1741	1149	1938	420	2015	897	5235	4042	7016	8470	8635	8656	6736	8850	9498	200.425
BraA08g022270.3C	2005	3724	3565	3917	12319	4168	3577	4262	4082	8385	8652	7476	7268	6755	6066	2486	2330	1580	2833	3379	7590	3724	2684	2832	7316	6913	9555	4206	4883	3895	3229	2500	1797	1260	1218	1454	3933	4595	5098	3905	3107	5403	4376	4431	3664	3059	2891	2677	200.74
BraA01g044200.3C	4833	4240	4396	4352	4191	6222	7402	8080	7065	4330	4147	3780	6288	5884	5902	3756	2752	3381	3366	3540	4021	3161	2985	4159	3736	4134	4715	3294	2334	2382	3384	3317	1795	1407	2009	2489	5049	5668	5229	5965	4915	7312	5870	4302	5874	5569	4152	3715	473.303
BraA06g043480.3C	6475	4266	4604	5610	4872	4765	4041	3791	4186	5966	6482	7028	4828	4108	4262	3732	4473	5141	3328	3154	2939	2070	2931	2483	2959	3765	2931	3381	3786	4172	5178	5947	6242	6176	4696	6351	4466	5346	4579	2832	3126	3361	4874	5302	4657	3494	3886	3313	305.372
BraA02g014670.3C	3164	2016	1980	2610	1962	2864	4428	4301	5032	3873	2669	2674	4786	6355	3889	2848	3095	2454	2745	2344	3037	9708	9251	5581	3062	3187	3221	7481	9493	8001	2383	2088	2331	2579	2422	2856	2613	4423	3260	6293	4426	7234	6447	6739	6419	5178	6686	7798	380.56
BraA10g012650.3C	3075	3282	3148	2903	3766	3878	5595	5834	7458	5361	4717	4285	5109	6528	5889	2716	2366	2371	2890	2588	3957	10767	6082	5502	3781	4365	4244	5837	5079	5503	2621	2225	1642	1445	1644	1974	2123	3117	2808	3305	3276	4853	7317	5947	7562	5996	5791	7100	190.029
BraA10g016300.3C	4174	3622	3645	3021	3788	2757	2230	1907	2078	2945	2561	2825	2283	2900	2568	5502	6802	5925	6300	4849	4538	4538	4774	3995	4718	4556	4206	5430	7443	6284	5041	5527	6405	9420	9462	9391	3221	2978	2975	3907	3512	3131	2659	2375	2527	4100	4928	4560	35.3684
BraA02g006830.3C	198	2806	4039	6285	11673	8051	6019	5225	4450	3241	6742	6869	5425	3771	6363	1296	452	5640	5660	5444	8222	2226	2728	4703	7586	7227	7972	2921	2355	2768	4758	1904	2053	2137	3602	3283	3568	2888	3781	3653	3690	4511	3308	2230	3957	3196	4072	4136	12.998
BraA03g033240.3C	1492	2272	2457	5662	8008	4282	3821	4207	6324	6478	3892	5210	7892	7254	8640	3239	3576	3714	3188	3374	5237	3146	4615	4166	3662	5082	4955	3433	4772	3730	2815	2348	3655	3977	4548	4990	2599	4648	3066	3291	3749	3646	6414	5372	4598	4643	3789	2654	104.449
BraA09g045190.3C	5672	5869	6203	3701	4299	3556	1769	1920	1372	1519	2356	2481	1749	1118	1843	7427	8728	3919	4581	4342	4475	1476	2538	3548	4509	4982	4197	1759	1757	1545	9322	9426	6606	8951	11403	12058	8055	5359	5850	3400	4365	4124	1175	1293	1656	3544	3922	2813	486.366
BraA05g033010.3C	5960	4552	5303	3078	7139	2603	3833	5526	6885	7115	4584	6200	5129	5257	4926	4321	4563	2926	2014	1861	3128	4451	3486	3281	4297	3686	4059	2807	2982	2511	4625	4669	4089	2902	3050	4554	4473	4507	4848	3182	2664	3144	8517	5999	7187	3568	4460	3535	137.467
BraA08g032850.3C	4517	4941	5351	4610	5141	5826	4510	4822	4825	3703	4569	4068	4740	4883	5251	4575	5099	4008	5012	3982	4093	2871	2768	3367	5140	4935	5294	3313	2913	2779	4690	4428	3101	3693	4794	4772	5729	5387	6383	4178	3641	4472	3779	2873	3840	3879	3664	3204	249.849
BraA05g013200.3C	4865	4454	4603	4869	5712	4068	3299	2625	2649	4040	4408	4738	3509	3064	3762	4622	5719	4372	5224	4903	5142	2432	2732	3068	5501	4520	4578	3790	4427	4310	5443	6012	6112	7487	6861	7272	5012	5357	5797	2639	3338	1905	3465	3093	2818	3568	3230	2843	183.553
BraA08g024100.3C	3712	3662	4336	5257	3934	3537	2520	3535	2858	2932	3653	2985	3998	3257	3295	6221	6658	3496	5376	5907	6304	3719	4352	5005	5681	6406	5669	3210	3237	2457	4529	4696	3703	4653	5144	6097	6549	6101	5983	4168	4168	5121	2209	2654	2944	4200	4117	3695	410.645
BraA05g034030.3C	5671	5963	5833	4228	4731	5317	4227	3224	2902	2110	3361	3293	2762	1851	3180	5808	6424	4747	6074	5673	4428	1384	2034	3363	4603	4989	3559	1801	1361	1129	7240	7351	5335	5788	7002	7156	7775	6760	7888	4371	4532	5330	1666	1534	2246	3685	3457	2611	526.594
BraA03g061080.3C	1154	1359	1207	2288	1739	2246	8961	2569	7894	4106	4873	7712	6563	5565	6763	424	338	1497	1242	1646	2188	7769	6796	5817	3818	3904	4319	9412	5241	11299	532	579	464	686	343	547	2249	6785	5092	1961	1827	2895	7498	15857	7520	4344	7571	9698	70.5849
BraA04g021890.3C	3913	3500	3290	3772	1415	3182	5646	5445	7678	2991	1543	2358	5106	4032	3518	3676	3890	4218	3043	2383	2474	15767	11628	8380	4173	3614	3784	5597	4542	4778	3413	4185	2058	2901	4020	4470	3015	3328	4294	5022	3570	4473	4775	3865	4184	3471	3226	3348	87.4397
BraA10g029000.3C	7019	6980	7582	3832	4135	4584	2255	2074	1288	1625	2525	2036	2298	1262	2093	7693	8452	6612	6016	4953	2860	756	1654	2040	2771	3810	2892	1474	1486	1179	9051	9081	6828	7665	9458	11900	9674	6721	8713	3245	3803	3445	1248	1489	1610	2489	2594	1680	702.741
BraA05g028880.3C	9630	4493	3952	5361	3129	2206	3410	3360	3786	5994	4512	5180	4784	5474	4968	3492	3508	2093	2740	2720	3981	6344	4242	4241	4450	4742	3695	6845	5985	6150	3038	4139	4941	3058	2188	3037	4500	4693	4249	4619	3637	4214	4588	4825	3743	3573	3757	4332	350.78
BraA08g029820.3C	3820	5066	6002	4166	7448	4749	2133	2037	1959	2497	4614	4862	2052	1600	2514	4776	5601	5572	8556	7382	7581	2681	2985	3812	6220	5103	5779	2635	2516	2490	6369	8187	6120	6421	8569	8326	3038	2553	3782	2704	2790	2427	2080	1878	2296	3560	3630	2579	136.647
BraA07g036050.3C	5065	5629	5856	5669	9501	8226	6691	6211	5766	4685	6381	6009	7209	5680	6862	2316	2401	3236	4207	3331	3976	1955	2293	2747	3414	3789	4236	1904	1771	1745	4980	5065	3221	1763	2581	2786	5246	5661	6325	2338	2387	2661	5139	4246	5494	2946	2543	2275	317.385
BraA06g017210.3C	3226	3601	4500	4374	7326	4756	5241	8406	8391	6608	8324	7425	5493	5445	6582	1358	1046	1755	1738	1461	2389	5426	3018	3517	3035	3112	3742	3579	2744	3213	2031	1776	1054	446	735	946	4090	4597	7122	2153	2528	2722	10286	8452	12177	4214	5071	5014	81.8904
BraA07g021650.3C	4736	5419	5398	3502	5068	3568	2468	2829	1933	1939	3194	3121	2545	1640	2764	6462	7754	4873	5620	5343	5328	1987	2737	3941	4817	5174	4513	2189	2041	1617	6789	7075	5196	6592	8479	8745	6733	4636	5091	4461	4188	5305	1730	1714	2332	4465	4390	3459	406.105
BraA10g008260.3C	1998	3734	4272	3332	3308	5618	4855	3639	4536	5810	7739	8309	5703	4542	5447	2679	2371	3812	3393	3754	4555	4186	2489	4588	5051	5707	4900	4258	2772	3565	2616	2883	1161	879	1447	1392	3197	2986	4684	3096	3121	4698	6626	5119	8866	5752	6935	9409	48.3226
BraA07g009690.3C	2535	3371	3473	4874	14344	7243	5408	6248	6087	4389	7707	7394	4838	5329	6451	1747	1676	2533	4618	4367	6719	3085	2520	3236	6768	6210	7426	3699	3369	3204	2042	1721	1099	1222	1734	1885	3835	3922	4587	3499	3906	4010	3868	2572	3230	4687	3684	3046	163.421
BraA06g042970.3C	2649	6799	7737	3765	19525	6383	3204	3171	1701	2715	6080	8161	2110	853	2342	3627	5528	7259	6999	7825	7454	1238	1380	2572	10751	4947	6037	1043	952	1170	6310	6689	3541	4437	5220	5346	4202	3068	4793	2123	2013	1600	1296	743	1622	1969	2363	2019	99.9452
BraA02g033730.3C	5458	5316	6158	5989	6950	5084	3296	3705	3207	4320	4555	4643	4213	3156	4122	4301	5327	4508	4844	4090	4285	1634	2394	2803	3975	3962	3831	2337	2843	2441	6655	7504	6990	5330	5916	5918	5880	5168	5682	2125	2492	1948	3589	2876	3420	3206	3031	2193	289.394
BraA03g050570.3C	4325	5472	5324	5370	6289	7322	4980	5716	4743	3169	6026	4433	4542	3187	5074	3083	3191	4473	4806	4567	5073	2285	1910	3610	5547	5072	5922	2686	1601	1925	4572	4107	2188	1616	2941	3293	5773	4691	8054	3565	3523	3852	4012	2626	4083	5219	4019	3267	241.465
BraA06g012890.3C	2714	3718	4552	4809	9459	5044	2683	4936	3038	4806	7701	7434	3410	2795	3387	2603	2564	3605	4272	4249	6598	2197	2417	3115	7647	5773	7588	3428	3300	3196	3437	2858	1850	1529	2193	2415	6391	4319	7185	4186	3465	5140	4333	3084	4150	3945	4810	4671	209.65
BraA09g053340.3C	2232	2174	1788	2157	1922	3206	6986	8397	7534	3021	2561	2280	5125	7841	4355	2610	2246	2778	3504	2655	3374	10324	5864	5832	2870	3905	3985	5811	5527	4228	2069	1844	1203	1352	1496	2290	1560	3555	1846	6344	5880	9113	5735	5568	8410	5481	5555	6380	170.943
BraA02g003190.3C	5725	3642	3051	3843	3165	3726	5463	4092	5249	5520	4230	4543	5615	5186	5117	3334	4334	3312	3368	3452	3821	4438	4114	3903	3752	3507	3597	4649	4972	5207	3664	4205	4318	4286	3631	4033	4319	5484	4355	3068	3140	3326	5354	5189	4793	3621	4032	3943	271.43
BraA09g038480.3C	3612	3430	3641	4049	4878	3868	2394	2849	2701	4069	2567	2744	3039	3541	2864	4300	5051	4693	4863	3803	4470	2957	3458	3061	3777	4270	3853	3954	5463	4331	5699	5698	6343	6902	7095	7036	4737	5086	5484	4004	3805	3966	4529	3865	3562	4099	4428	3738	404.577
BraA01g015780.3C	5179	6712	6978	4335	4240	4810	1999	1672	1096	1862	2447	2136	2589	1199	2105	7193	8865	8852	8018	6725	4747	817	1726	2822	3159	4609	3062	1340	1394	1103	9365	9504	6878	8656	11777	12255	5226	3643	4596	2592	3077	2659	925	906	1039	2097	2017	1607	677.484
BraA08g021810.3C	3865	3804	3722	5677	4368	3784	3145	3383	3091	3331	4355	3999	3611	3021	2859	8334	5188	8085	4998	4170	5101	3900	3523	3285	5098	5063	6044	3583	3103	3965	3264	3988	6569	3437	3079	4733	3442	2941	4877	5741	3606	4010	4325	3048	3394	3843	3599	4188	193.482
BraA04g012590.3C	3279	3739	4498	5175	5634	7359	5741	6733	5823	3922	4878	3978	6226	5861	5961	2825	2587	3121	4174	3608	4604	2676	2594	3460	3897	4077	4460	3555	2860	3155	3688	3135	2207	1522	2269	2714	4878	6132	5921	4135	3650	4902	4988	4071	4821	4686	3664	3521	408.087
BraA10g005480.3C	5708	5046	5805	5333	4174	5883	5235	5127	3546	2394	2759	2806	5609	4580	4541	3292	2725	3028	3105	3140	3511	1637	2162	2923	2993	3352	2955	2663	2117	2008	4644	4683	2900	1653	2541	3692	10192	10600	8899	5242	4560	7672	3490	3271	4718	4189	3920	4164	774.967
BraA01g018590.3C	3485	3180	4176	3974	2963	4819	2726	3140	2512	2017	2980	2713	3340	2317	2837	6127	5268	7555	7229	7064	6590	2676	3057	4225	6363	7294	6824	4386	2518	2547	5140	3823	2312	5365	6373	8741	2821	2699	4112	5889	5258	5577	2184	1559	2123	3938	3288	2627	275.138
BraA02g041210.3C	5098	4556	3642	4184	4896	3849	4424	3783	4549	5800	4938	5311	3932	4352	4775	4174	4990	3174	4311	4323	4467	4607	3544	4166	5118	4856	4627	5239	4802	5917	3759	5050	4646	4511	4455	4708	3468	3609	3277	1754	2021	1572	3955	3480	3561	3406	3294	3293	108.251
BraA05g034790.3C	6267	3616	3691	4122	4889	3343	4720	3756	4699	4902	3583	4465	4664	6841	3263	3077	2796	2142	2100	1453	2205	4225	5231	4574	2525	2138	2008	3632	3939	3914	5274	6818	6161	3599	3476	3515	3960	5047	4140	3448	2700	4012	6332	10082	7577	2618	4002	4495	291.724
BraA07g021090.3C	2531	2708	2895	3895	4848	5607	3566	3897	4046	3257	5024	4420	4108	3276	3927	4221	4660	5246	6684	5404	6041	3085	3668	5627	5468	6050	5538	3973	3565	3404	2950	3134	2537	4188	4944	4920	2808	3066	2925	3305	3897	3443	3316	3033	4016	5915	5206	5038	32.0333
BraA05g006260.3C	4323	1736	2448	4175	2066	3125	522	494	307	8923	8117	8426	6071	9106	2720	2606	2133	3942	5397	3969	4590	2120	1704	1765	6247	8322	5296	10183	6491	7676	5237	5744	3342	3751	3842	4728	1683	1245	1270	2732	2915	2946	6422	5793	4485	1912	2378	3670	107.903
BraA05g031210.3C	3377	4802	5085	4872	7151	6059	2925	3114	2466	2536	4526	5435	4695	2285	4432	3997	4167	5823	6098	5863	6159	1799	2333	4212	6317	6394	7078	2429	1918	1829	4407	4353	2339	3328	4800	4667	5312	4066	7117	4417	4258	4509	1966	1406	2220	3284	3135	2463	161.389
BraA06g003250.3C	4853	3415	2303	2370	1897	2483	5443	4039	6152	4472	3090	3515	3679	4824	4501	3365	3538	3795	3094	3169	3432	10790	6036	5814	3011	3251	2468	7385	6797	7114	2442	2905	2135	2812	2692	3390	2118	3216	2262	3207	2940	3277	5481	5045	5538	5076	5837	7055	137.181
BraA09g006110.3C	2971	2449	1950	1593	843	1896	6377	5553	7648	1995	2522	1577	3492	4419	3134	3096	2426	2087	2506	2175	2204	14422	8697	8309	2114	3425	2183	6055	4552	4651	3007	2825	2759	2204	1980	3366	918	3874	1800	5796	4901	8758	5111	4446	6171	6387	7144	8688	175.147
BraA06g038690.3C	11941	3745	2891	4298	672	1772	2935	1552	3177	3974	3494	3548	3143	1429	3741	3435	2411	3864	1923	3052	871	2514	5176	2411	1197	3019	1489	1811	2141	5009	1810	2523	2794	1276	835	2120	3595	7450	3421	1857	3344	2961	10348	28768	8446	6775	12295	3572	355.482
BraA08g023390.3C	4471	4795	4305	3745	5201	3427	3603	2699	3288	4375	4323	3746	2748	2910	3451	4641	6084	3923	5229	5013	4904	3730	2919	3213	5927	4770	4819	4357	4399	4827	4528	5953	5705	7372	7209	7330	3047	3137	2984	1575	2105	1137	3002	2675	2760	3726	3549	3128	94.937
BraA02g004940.3C	4682	4099	3265	3988	3688	3750	4049	3007	3854	4608	3481	4092	4254	3961	4391	4069	5837	4921	4424	3953	4357	3612	3707	4056	3943	3859	3648	4485	5435	5231	4105	4165	4317	5447	4962	5780	4523	4704	5330	3499	3146	2659	3359	3096	3036	3009	3251	3466	120.385
BraA07g040880.3C	8898	3210	2742	3424	2105	2951	3831	5048	5256	5231	3025	2391	4621	5293	5843	2936	2981	3238	1510	963	2391	3387	3473	3606	2401	1363	1286	5044	6313	5744	4247	5828	8291	5122	3028	5292	4183	4134	3888	5754	3277	4480	6435	4969	5307	3540	4182	3893	312.677
BraA07g023500.3C	3966	5144	4163	3226	4645	3646	3640	3257	3266	2900	3846	3956	2658	2620	3110	4703	5302	4717	6225	6224	6111	3407	3298	4155	6793	6330	5077	4050	3267	4100	4521	5083	3621	5286	6099	6147	3494	3130	3286	2634	3096	2678	2508	2051	3052	3860	4232	3684	120.469
BraA06g023850.3C	1433	3304	4730	5807	6244	4626	3636	5135	4457	2927	4012	3304	6325	4652	5675	2805	1811	2271	2792	2723	6536	2104	2501	3982	5553	7468	6425	2287	1946	1852	4143	2583	1636	1286	2468	2601	7819	8023	7366	4815	5300	7684	3205	2687	3559	4694	3675	3327	246.937
BraA04g017380.3C	4885	5677	6541	5699	8890	4711	3398	4450	3461	3294	3897	4851	5873	3886	5254	4145	4876	3207	3817	3729	4408	1445	2316	3472	4987	5283	5570	2030	1742	1452	4599	4253	2833	2384	3329	3846	6987	5770	7194	2702	2898	2532	3409	2829	3865	3577	3041	2648	537.094
BraA02g032320.3C	4670	5340	5755	4229	4709	5255	4879	5103	4385	3122	4041	3886	5115	3803	4834	4226	4515	3902	4874	3851	3744	1633	1897	3032	3433	3995	3685	2380	2324	2056	4492	5500	3899	3543	4843	4611	6989	7687	6707	3474	3412	3087	3234	2973	3837	3351	2806	2349	198.796
BraA03g057140.3C	4192	2994	2899	1723	1765	1626	3766	3158	3720	4733	2415	2324	6589	5111	6340	4450	5451	2434	2627	2328	2877	5779	4276	2582	2597	2793	2742	3818	3085	3569	3669	5232	5065	7355	5797	7696	2201	3171	2740	4413	3359	2783	7951	7417	5495	5972	5188	4852	412.784
BraA09g045490.3C	4372	5482	5254	5626	6898	7940	5469	5316	4925	3818	4961	5117	4283	3537	4632	3161	3313	3436	3863	3201	2950	2588	2586	3156	3005	3365	2885	3109	3056	3329	3968	3843	2468	2352	2912	3089	7150	7016	10145	3432	3341	3560	2999	2439	2886	3097	2970	2814	138.923
BraA03g054130.3C	4514	6399	5917	3539	4411	4041	2595	1942	2276	1870	4589	4281	2920	1811	3221	4223	5141	6779	6496	6691	5528	2423	2341	4179	5127	6755	4738	2646	1869	2269	6066	6068	4257	4634	5175	6138	3891	2430	4744	2477	2695	2428	3103	1787	3121	3755	5188	4715	44.9181
BraA05g005230.3C	7024	7022	5469	6673	6894	6425	2497	1541	1648	4931	3117	4696	5908	2513	3776	4615	5375	3480	3058	3461	4100	607	1891	2668	3138	4249	3316	1615	2365	1121	6981	7912	6290	4974	4383	5205	9857	8557	8251	2348	2290	2301	1256	2457	1295	1360	1944	1159	301.871
BraA06g000430.3C	3220	3811	3708	3255	2502	3506	3122	2916	2279	1410	2449	1844	3386	2582	3096	4610	4298	3585	4801	4373	6092	2557	3807	6052	3770	5993	3930	5152	3092	3479	5080	4485	2900	3859	4719	6905	4430	4697	4280	6742	6844	9384	1391	1657	1912	5990	5452	4517	356.217
BraA01g013720.3C	4147	3511	2813	1847	2491	2176	3078	2173	3165	3024	3082	3434	2222	2256	2171	6475	6629	7453	5679	4363	3724	4259	4262	4319	3832	4618	3705	4805	4778	5932	3747	3503	3820	9450	7879	11398	1853	2098	1513	4116	4039	4004	2502	2150	2474	4106	4458	4006	145.157
BraA05g001040.3C	3240	3674	4690	5134	4439	5579	4756	6177	4133	3197	4795	4021	5453	4691	4810	2912	2165	3452	3682	3348	4340	1877	2170	3103	4163	4142	5497	3189	2462	2424	4204	3258	2064	1465	2472	3046	6461	5797	7975	5002	4892	5642	4344	3029	4035	5502	3498	3051	307.225
BraA05g015110.3C	3422	2734	2911	3868	3266	4172	4750	3932	4475	5106	4996	5582	5979	5640	4567	2859	3032	2438	4332	3049	3929	5081	4968	4229	3635	4161	4380	6094	6802	7427	2693	2432	3025	2243	2556	2835	2529	3688	3349	3647	3494	3472	4664	4231	3882	4341	4328	4045	140.659
BraA06g023540.3C	3946	3955	2695	3153	1887	4383	5407	3541	4497	5849	4576	4027	5574	6718	4751	4033	3933	2514	3862	3894	4091	8103	4064	4680	4181	5376	4809	6544	4186	4430	3391	3270	2744	2341	2860	3165	2515	2961	3143	3225	3063	3604	3630	3590	4384	3399	3519	4781	79.5479
BraA03g037610.3C	3935	2783	2964	2873	2568	2742	2670	2200	2743	3269	1899	2113	2909	4182	2488	4572	5957	4189	3290	2698	3000	5720	8424	3609	2398	2475	2152	4164	6452	3936	4563	4580	5005	6403	5324	6265	2914	3399	3215	6248	4467	6397	3905	5032	4000	4271	6320	5073	417.284
BraA02g040900.3C	4495	3788	4536	3995	3722	3220	2185	2213	1938	3224	2181	2449	3206	3793	3019	5508	6843	4250	6053	4844	4333	2770	3655	2850	4096	4489	4111	3446	4773	3606	5498	6015	6392	7048	7953	7792	5237	4795	3928	3032	2784	2850	2409	2350	2125	2861	3125	2602	428.494
BraA08g012130.3C	6305	5810	4632	4154	5211	4159	4188	2684	2917	2322	1757	2846	3651	2020	2619	4771	6263	5240	4256	5114	6560	1043	3023	3328	3568	2864	2200	1769	2390	2157	5870	6825	4619	6048	4930	6423	6335	6660	5485	3205	3640	3590	3117	4089	3025	2339	2813	2484	812.912
BraA05g036910.3C	5030	5761	5053	3371	5603	3320	1884	1495	1407	3088	2815	3219	2070	1936	2531	5520	7445	5451	6066	5290	4370	2343	2568	2575	5556	4807	4903	3111	3413	3766	6678	8484	7755	8524	8837	8847	3971	2979	3018	1669	2035	1127	1654	1350	1565	2177	2407	1997	221.486
BraA06g011260.3C	697	322	381	1017	785	1250	8655	5483	12483	5416	4227	3626	3980	7394	8830	959	1017	780	1931	1002	2330	17892	7157	5867	2903	2178	3127	11307	10007	10793	622	455	4360	534	933	719	251	1899	1187	1723	1253	1211	6456	4056	4411	7413	4882	4580	8.69865
BraA04g022770.3C	4345	3765	3334	2550	3740	2651	4116	4079	4669	3035	3833	3771	3540	4113	3569	4313	4204	3140	4210	3631	3641	7278	5514	5920	3702	4252	3385	5178	4361	4528	3237	3626	3248	3509	3974	4529	2189	3112	2508	3143	2893	3288	4264	3551	5042	5094	5422	5557	65.2167
BraA06g015780.3C	3608	3769	2998	4213	5183	5781	5514	3965	5052	5097	5003	5327	4787	4435	4571	2723	2798	3908	3871	3450	4980	3831	3156	4098	3706	4298	3959	4516	4283	4456	2761	3278	2489	2255	2609	3039	3219	4200	4337	2904	3676	3823	4556	4341	3963	3861	4074	3684	132.773
BraA10g032750.3C	3455	3210	4229	4942	14725	5072	4719	4758	4201	6245	5534	6434	4475	4610	4136	1904	1706	2215	2383	1827	2009	5013	4624	2686	2218	2390	2628	3141	3645	4187	2299	1944	1326	1195	1137	1643	5109	4146	7948	3339	2697	3352	7183	6000	5373	3592	4387	3787	201.689
BraA06g042550.3C	4006	4753	4922	3076	4336	3738	3035	2848	2805	2524	3320	3143	2569	2249	2822	5280	5656	4565	5187	4964	4125	2361	2415	2976	4628	4454	4533	2634	2389	2247	5493	5622	4882	5218	5860	5746	5917	4984	5303	3699	3678	4580	2847	2484	3132	3816	3894	3310	204.54
BraA10g032970.3C	4726	4046	4570	4261	4133	4433	4859	4306	4865	4282	3886	4452	5234	4342	4160	3873	3782	3446	3774	3119	3316	4515	2965	3641	4428	3742	4775	3304	2942	3032	6172	5765	5131	4207	4440	5240	3034	2981	4457	3171	2404	2707	4269	2742	3158	2799	2399	2423	121.516
BraA03g028090.3C	1436	1836	2751	3209	3197	3743	4182	4576	5913	6110	6555	7201	6018	6608	5485	1925	1760	1832	2779	2221	3740	5952	3520	3203	4355	4666	5265	6431	7399	10258	3031	2154	3500	1669	2027	2506	1503	2147	3066	2402	2283	2548	5067	4338	4896	3935	3989	3407	33.4658
BraA10g021040.3C	4063	4323	3738	3979	4383	5139	4757	3550	3371	2872	4294	3536	4340	3820	4145	3856	3603	3905	6026	5153	4715	2391	2784	5293	5269	6156	5243	4163	3134	3073	4369	4511	2716	2680	3704	3909	3984	4600	4571	3870	4158	3882	2142	1633	2430	3839	3241	3102	140.569
BraA08g029510.3C	1228	1979	2670	3835	4234	4423	4037	3687	3235	2850	3302	3113	5462	4508	4374	3316	2484	7377	6689	5782	5433	4015	4502	5398	4027	5664	4822	4282	4053	3561	3126	2240	2232	3566	4447	5207	2353	2251	2364	3558	4167	4545	2675	2499	3447	4181	5225	5970	76.1507
BraA01g015830.3C	3995	5678	5778	3187	6355	5420	3970	4268	3943	2960	4440	3868	2640	3199	4998	3873	4011	3347	4259	3713	4125	1834	2313	2656	5139	4660	4946	2267	2078	1839	4366	3506	2391	2707	3884	3753	5563	7755	6260	4092	4181	4410	3112	2579	2861	4209	3785	2958	278.585
BraA10g030190.3C	3762	4411	5087	4243	11756	4451	4118	3735	2963	2513	6280	6339	2589	1980	3416	3261	3368	2704	5204	4627	5770	1308	2058	3135	6170	5614	6251	1730	1241	1271	4655	4419	2774	2349	3450	3705	5937	5164	6141	3298	3544	3611	1881	1846	2371	3958	3910	2879	298.321
BraA03g008190.3C	4431	4368	5354	4495	4027	3145	1639	2078	1833	2275	1853	2334	3163	1823	2609	5092	5991	3474	3744	3531	4458	1832	2862	3569	3809	4600	4087	2035	2156	1684	6156	6774	5063	5780	7011	6876	7590	6139	6708	4645	4312	5027	1738	2031	2488	3377	3779	3246	696.579
BraA08g004460.3C	5163	4934	5014	3886	4690	3228	2558	2558	2161	2024	3296	3066	2238	1572	2579	6133	6366	3402	4676	4638	4188	1354	2338	3048	4552	4813	3620	1592	1500	1105	7408	8968	5795	6262	7532	7458	6399	5238	4578	3207	3147	4317	1422	1688	2220	2985	3352	2715	537.956
BraA02g012500.3C	1261	1017	1256	3575	2753	5283	2299	1596	2044	14340	12475	12546	8261	8779	4994	1401	1119	1304	4452	3361	5074	3031	2170	2700	5956	9407	9591	6596	6820	7629	2017	1821	1973	1609	1535	1630	1305	1536	1393	1036	1662	1499	2348	2521	2396	2527	2433	2552	20.7711
BraA06g002130.3C	4348	4028	4109	2774	2516	3648	4700	4402	3937	1835	2449	1964	3909	3576	3323	4686	4550	4833	4363	3338	3582	3535	3905	4535	3271	3859	3600	4787	3943	3400	3997	3167	1835	2823	3432	4773	3224	4044	2999	6536	6106	9375	2706	2547	3406	4996	4299	4838	533.716
BraA05g007450.3C	3149	2589	2123	3774	5648	4518	6185	3724	4204	8852	5863	3561	7484	10181	4266	2139	3090	5558	3879	2146	3053	3462	2058	1528	5486	2420	2812	3104	3371	1271	5410	5298	2851	4137	4487	5085	2974	3493	2385	2063	1549	2263	4869	5294	5960	2306	1995	2839	121.104
BraA08g035600.3C	4577	4857	4442	4012	5396	3114	3032	2814	2959	3746	3852	4184	3259	2943	3654	4100	5197	4115	5103	4835	5164	2912	2887	3205	5023	4802	4686	3508	3822	3933	4576	4951	5046	5660	5111	5029	3880	3637	3707	2205	2469	2058	2820	2621	2888	2944	3217	2700	374.55
BraA04g023960.3C	3264	2190	3279	4636	2613	4384	2825	3050	3547	6020	4894	4786	4054	4915	4186	2768	2141	4969	3445	2256	3039	3977	4331	2176	2955	3883	2686	4535	5081	5000	4807	3562	7902	2090	2572	3565	1885	2070	2895	4025	2907	3720	8435	7397	6961	2581	3016	3341	243.732
BraA10g016180.3C	4898	5468	5760	3513	4505	3706	2286	2309	1924	1868	2825	2439	2094	1455	2344	5106	6060	4225	5701	4993	4381	1311	2198	2560	4237	4096	3239	2203	1931	1737	6749	8269	6590	7448	8422	8463	5123	4779	5173	2774	3438	2830	1824	1977	2280	2885	3008	2162	412.109
BraA10g004600.3C	3904	3149	2799	3602	4214	3114	5227	2542	4240	5497	7389	7307	5024	4868	4779	2895	3402	2256	2900	3032	4507	3346	4028	3836	4028	4236	4171	5333	6298	7602	3030	2320	2451	1943	1821	2363	3703	4703	3988	2357	2862	3113	2817	4315	2912	3482	4245	3400	217.284
BraA04g031870.3C	10000	6482	5126	4251	1938	3095	6253	2706	4701	5393	1912	2495	5535	6088	3970	1861	1797	2198	762	1078	1492	3186	3259	1830	2097	1336	887	2800	2005	2372	8786	11328	9734	2546	2060	2722	4145	5303	4180	1459	1239	1565	9214	9142	5994	1424	2621	2822	624.441
BraA02g009240.3C	1594	1618	1253	1022	1200	875	1632	866	1304	1410	1400	2347	878	763	1012	6707	7380	4902	4387	4278	5142	7262	7363	7110	5231	5707	3622	8149	7906	9247	2260	1501	1555	6393	5741	9356	985	1018	950	5389	5831	6294	798	728	906	6080	7204	8557	44.9871
BraA05g028380.3C	4167	5593	5311	3514	4134	4877	4107	2937	2816	1756	3245	2600	3308	2423	3580	3908	3972	4085	5394	5092	5020	1963	2285	3787	4816	5705	4452	3046	1871	1869	5442	6290	3930	4290	5831	6423	4258	3481	5528	2971	3745	3755	2361	1745	2602	4257	3306	3132	119.105
BraA01g003080.3C	3158	3022	2548	2661	2792	2955	4471	3863	5415	4042	3946	3745	5030	4967	5600	4054	5256	3116	3330	3280	3254	4255	3585	3881	2426	2816	2789	4736	5781	5394	3339	3490	3444	4515	4005	6070	2337	3936	3498	3350	3434	2522	4218	4763	4433	4472	3618	3332	103.656
BraA02g028970.3C	1411	3555	4369	3352	3657	5045	3492	4769	4918	3040	5556	6194	3910	2605	4980	2573	2041	4457	5020	4818	6274	3219	1433	4485	5815	7412	7589	2384	1201	1282	2184	1941	582	413	1690	1098	3229	2207	4986	3818	3309	4463	4905	2368	5467	7829	7443	6054	24.6464
BraA06g013030.3C	3228	4727	4888	3709	6533	4954	4103	3877	3715	3587	6170	6162	3812	3040	4180	3862	4152	4807	6301	5559	4658	2481	2083	4103	5803	6142	6431	2974	2244	2523	3626	3988	2788	3141	4039	4115	3123	2931	4079	2508	2446	2449	2245	1253	2060	3075	3062	2635	56.3845
BraA01g005650.3C	3314	2855	2381	2616	2947	3921	6014	3616	5448	5230	4947	5062	5139	4742	5049	2677	3507	2674	2850	2805	3482	4413	4567	4619	3623	3826	3729	5269	5260	6452	2081	2371	2180	2291	2109	3011	2606	4382	3326	2528	3175	2681	3943	4986	4626	4776	5031	4518	55.5582
BraA04g019790.3C	4153	3791	4522	4482	5022	3944	1922	1743	1571	3393	2884	3054	2554	2471	2683	4700	6235	5919	6447	5077	4484	1770	2579	2430	4550	5009	4534	3516	4795	4335	5859	5879	6072	7566	8020	7473	3999	3498	3623	1455	2202	1124	1835	1750	1512	2575	2515	2087	106.023
BraA04g023530.3C	1693	2133	1378	2100	1949	2310	6877	2009	3889	5244	5434	7717	4019	4130	3119	2117	1795	2939	2654	3272	5515	10369	4276	5262	6405	4609	3846	9430	5790	9058	1306	920	692	913	818	985	1400	3142	2989	1928	1994	2983	3482	4407	5581	4066	4925	8407	140.468
BraA01g000270.3C	1243	1043	1273	1396	1486	1294	1785	2179	2807	2337	2412	2333	1921	2054	1804	2573	2523	2489	3741	3164	6029	13124	9249	7477	5747	6297	6239	7604	7024	7918	1055	871	752	1374	2124	2129	1084	1356	1411	4726	5284	7418	2439	2184	1908	10559	9176	7751	60.5336
BraA09g000100.3C	4213	4268	3682	2861	3071	3808	3417	3058	2599	1967	2826	2282	3394	2527	3283	4626	4609	4170	5048	4300	4653	4067	3966	4953	4321	4859	3882	4934	4060	3876	5127	5191	3469	4028	4930	5720	3660	3462	3621	3633	3551	4344	1760	2043	2368	3586	4052	3956	173.97
BraA08g020480.3C	2489	1835	2256	3175	2186	3750	3175	3453	3764	4120	1943	2322	9324	8600	8983	3514	3285	2483	2932	2214	2860	2650	3749	2685	1484	2741	2142	2946	5792	5990	2277	2408	3256	2650	3038	3713	3243	4263	2881	3942	3194	3506	8356	6742	5743	4903	4651	3960	114.083
BraA08g022650.3C	1317	978	1188	1687	2241	1582	3265	5772	6136	5952	3631	4144	3132	4991	3586	2212	1444	1942	2376	1902	3671	13673	8980	6265	4059	4881	4725	6334	5460	5857	994	884	1157	721	944	1357	571	1451	1180	3585	3921	5913	5712	5036	5358	6150	6665	6583	63.7907
BraA06g015210.3C	3168	2817	3003	3368	2737	4210	8312	8506	10113	4527	4168	3142	5768	6747	5874	1400	1051	1320	1706	1911	2474	6851	3126	3282	2295	2892	2348	4132	2981	3335	1886	1646	1437	572	713	973	2386	4227	4319	2404	1951	2972	9189	6876	9245	4071	4272	4694	173.095
BraA01g008290.3C	2505	2449	2132	2895	3572	3988	4358	3667	5653	6563	5593	5804	5264	4506	5613	1893	2156	3145	2378	2613	4535	5142	5107	4551	4599	4663	4949	4356	4824	5592	1355	1341	1099	1283	1146	1569	2633	3787	3736	2227	2711	2459	5997	5741	4950	4454	4887	4939	371.019
BraA06g036400.3C	4795	6636	5983	3509	5456	4172	1837	1436	1081	1392	3699	2891	1119	679	1563	5363	6117	6865	6908	6835	5373	1060	1866	3645	5382	5368	4042	2244	1595	1826	6855	7201	4979	4848	6228	8131	4375	2876	4298	2575	3276	2800	802	935	849	3270	3656	2608	89.4208
BraA06g006530.3C	4236	4395	3805	2949	4283	2345	2004	1697	1652	2444	2609	3158	1844	1836	1955	5360	6829	4158	5518	4753	4352	3591	3643	3324	4374	4198	3807	3697	4733	4552	5339	6435	5726	8552	8476	8160	3494	3128	2652	2357	2364	2090	1569	1493	1749	2883	3438	2980	183.37
BraA09g018640.3C	2188	2988	2524	2013	2470	2550	2701	2331	3068	1869	3225	2851	2076	1860	2657	4929	4798	6283	6755	5654	5779	4449	3575	5702	4807	6193	5364	4089	2840	3286	2905	2122	1475	4377	5550	6629	1587	1615	1959	4095	4089	5062	2538	1877	3109	6978	6661	6367	39.4886
BraA02g008980.3C	5337	4903	3881	2170	2845	4012	2816	1394	1517	1754	4371	1377	2115	1681	1697	5882	7687	6575	7751	10113	10119	2416	3109	5397	2490	6041	3064	3462	2482	2025	6086	5004	3812	4707	4554	5143	1902	1954	1410	2148	2890	3411	1390	1039	1606	4510	4087	4039	451.164
BraA03g046860.3C	4418	4073	4643	4887	4416	4887	3922	4482	3468	2681	2978	3051	4812	3903	4297	2995	3269	2613	4256	3671	4116	1837	2333	2823	3005	3661	3775	2066	1929	1567	3893	3738	2977	1911	2971	3216	7627	6997	7291	4382	4201	4126	4021	4119	4537	3487	3209	2305	460.331
BraA10g033140.3C	1647	1761	1862	3308	4361	2892	3768	2869	3059	8119	7641	10902	2638	1666	1964	4118	4616	2416	4059	5872	7169	3320	3255	3955	8145	3890	6404	4177	6922	5254	2327	3210	1817	6975	4033	5743	1918	1669	1612	1586	1993	1060	2674	1766	1623	3449	2063	2217	45.6208
BraA07g025780.3C	4543	5716	5272	3718	6862	5774	5005	4385	4107	2831	3574	2843	4089	3449	3946	3968	4347	4251	5581	4709	4090	1510	1753	3362	2985	4118	4110	1956	1776	1603	5349	5670	3398	2591	4332	4664	4883	4246	4745	2451	2613	2717	2921	1946	2960	3385	2466	1967	176.994
BraA06g006200.3C	1251	1742	1300	1469	1353	1217	6021	2163	4806	5141	5935	7515	4667	4738	5271	732	672	1032	1669	2640	4564	6923	4121	4658	6247	5999	5693	11584	7458	12055	974	591	442	328	413	430	872	2644	1938	1279	2032	1975	5209	7110	5398	5260	5822	6153	121.188
BraA05g030820.3C	4312	7879	3694	3822	3240	4295	7095	1977	3948	3394	3646	5297	2957	2213	3119	3158	3942	5133	4548	6683	8857	3526	2979	5949	6783	5376	4602	6403	3602	5181	3316	2486	2058	2329	2059	1808	2544	3301	3439	1410	1505	1955	1909	2793	1804	2363	2065	2713	215.257
BraA02g039310.3C	1776	1546	1662	2196	1892	1822	4261	4825	8010	4386	3355	3312	4263	6015	5961	3645	3506	2379	3719	2458	2572	9399	5224	3879	2756	3311	3247	5913	4644	4064	2436	2248	5388	3077	3431	4732	1341	2388	2388	4439	3146	3740	5391	3726	3754	4781	3559	3402	34.5212
BraA05g028520.3C	3533	3027	2854	3129	3010	3828	4369	3487	4525	3037	3379	3428	3869	3851	3498	3396	3905	3241	4064	4074	4092	4935	5191	5185	2649	3811	2980	3316	3779	3964	3173	3636	2712	2417	3122	3128	3968	4212	3571	3826	3254	5103	3568	3826	4070	4443	5083	4804	167.504
BraA08g015070.3C	976	1036	692	659	770	968	5720	4347	7279	3675	2872	2192	2804	3087	4485	2159	2085	1976	3075	2595	3906	11967	8040	6293	3543	3478	3916	9811	7446	7144	370	435	582	1300	1055	1585	567	2046	1421	5375	3881	4412	4935	4267	4006	9522	7802	6545	42.4547
BraA03g016420.3C	1983	1622	3106	3421	1953	2777	2913	2518	3842	5573	5483	4719	2880	2792	4044	4261	3753	3970	2417	1933	3524	2343	2635	2595	5739	3275	5095	5051	6471	5644	2131	2642	7568	8180	3343	9496	2080	2325	3283	3274	2268	2722	3844	2648	2417	4036	4279	3995	164.529
BraA03g028390.3C	3005	2754	2830	3300	9294	2875	7591	6074	7092	9380	6750	6317	4725	5902	5540	1415	1155	1036	1539	1543	2166	4188	2490	1853	2750	2448	2406	3297	3080	4270	2107	2306	2034	1376	1061	1439	2313	3298	3047	1676	1576	1781	11171	9080	7162	2679	2739	2618	175.993
BraA02g022730.3C	2246	1755	2089	2298	1456	3280	5538	6666	8038	3668	3022	1900	4185	5910	4330	1836	1337	1340	2099	1401	1957	9398	5473	4080	1643	2754	1920	4954	3928	3641	1214	1147	959	643	707	1209	2096	3305	3933	5941	3994	7917	7589	6590	7985	6665	5826	6456	126.181
BraA07g013150.3C	3686	3701	3588	3516	3795	3173	2759	2490	2739	3249	2746	3113	3032	3122	2879	3814	4530	3411	3762	3065	3609	4768	4245	3110	3233	3388	3179	4577	5673	4616	4034	3971	3953	5197	4926	4977	3830	3877	4237	4205	3500	3388	3213	3233	2782	4038	4260	4003	272.969
BraA01g037040.3C	3171	1204	1227	2725	1446	2627	7002	5814	11056	5326	3686	4164	5661	6467	5623	1318	2389	1457	2656	1739	2442	8157	6218	6683	2042	1883	1997	5374	4890	5651	678	772	1490	1380	1283	1444	1096	4026	2386	3096	2161	1854	7590	6142	7029	5090	4000	4473	75.7719
BraA08g035640.3C	3133	2908	3477	2992	3822	3906	3583	4604	4206	3688	3476	2995	3151	3758	3097	3228	3270	3831	3816	3337	3527	4940	3390	4249	3960	4065	3817	3524	3427	2639	3408	3540	2639	2461	3412	3642	3071	3193	3711	3816	3145	4184	5400	4023	5610	5116	4914	4744	189.05
BraA07g032060.3C	2544	2159	2651	3508	3151	3575	3705	4571	5170	3469	2586	2517	5790	6086	5074	3246	3675	2360	2519	1995	2573	3593	3764	2740	1914	2347	2835	3352	4188	3741	2940	3295	3671	3600	3245	4538	2469	3776	4371	4039	2989	3665	7380	7649	6021	5305	3891	3131	157.758
BraA03g052700.3C	2114	1251	1799	1888	2021	2058	1494	1800	1775	1316	1418	1799	1361	1100	1585	3747	4016	4234	5391	4708	6944	8061	6442	8281	4627	5083	4487	5939	5678	5434	1377	1337	1117	2382	3254	3846	1228	1172	1884	6416	5888	6241	2305	1579	2516	9115	8658	9012	77.4764
BraA04g017420.3C	5264	9693	6084	10221	6809	5146	683	792	464	465	1963	356	539	205	589	9774	10448	15267	4341	3434	1505	357	720	423	1331	3068	2215	435	116	147	8946	8829	6946	6136	6176	11038	5759	1035	5481	5653	2422	3030	382	316	211	781	236	339	263.516
BraA06g005680.3C	3826	4120	3466	2955	3850	4094	4390	4306	4093	2309	3744	3555	2855	3408	3304	3989	3359	3175	4156	3841	3646	4654	3741	5001	4007	4098	3557	4471	3359	3585	4603	4129	3127	3145	3928	4235	2490	2821	2887	2304	2678	3291	3348	2840	4452	4248	4405	4721	96.9837
BraA03g043570.3C	1080	1943	2539	3130	5020	5716	3827	5459	7110	3904	4639	5250	3587	4042	4517	1292	1250	2137	3823	3075	4669	4279	2898	4112	2628	4209	3766	4040	3828	3714	802	619	361	137	621	496	1811	2282	3411	2198	2934	3965	7882	6238	11361	7608	6292	5972	40.92
BraA04g020920.3C	4961	5426	5154	4239	4151	4197	3877	3780	3430	4472	4753	4419	4164	2652	3724	3599	3368	4616	4245	4259	3779	2054	1946	3144	4453	5214	5031	2774	2038	2360	5597	4888	3802	2444	3386	4106	3395	3101	4274	3207	2523	3333	3548	2563	2462	3034	2409	1902	338.055
BraA03g008510.3C	2637	2968	2807	2318	3217	1576	907	987	1173	2298	2018	1885	1678	1749	1628	5344	7166	3743	3737	3685	5149	5253	5753	4055	5043	4868	4055	5314	7425	5167	4483	5044	4750	7122	6909	7140	3476	3119	2373	4620	3594	4020	1361	1331	1272	2915	3640	3387	321.489
BraA09g048840.3C	3357	4511	3445	2697	4188	3191	3033	2553	2676	1818	2923	3156	1719	1510	1838	5240	5177	4856	5899	5743	6117	3970	3513	5192	6374	5663	4385	4296	3361	3740	3432	3720	2530	4357	4767	5274	2943	2964	3331	3543	3984	3476	1837	1394	2114	3194	3645	3426	102.491
BraA02g013430.3C	5675	6965	6265	3250	5207	4962	2848	2207	2241	1880	4338	3701	1768	1135	2464	4539	5368	4586	5424	4536	3375	1141	1461	2711	3906	4338	3530	1580	1388	1335	7389	8587	5750	5066	5924	5899	5995	4765	5592	1512	2452	1871	1258	1230	1833	2530	2378	1822	186.272
BraA02g003450.3C	2972	2285	1653	1664	1008	1338	5180	4160	7369	2844	1469	1732	3685	5063	3228	2996	2869	1709	1674	1382	2062	10856	7871	5960	1916	2289	1917	4782	5398	4886	2168	2389	2312	2820	2724	2768	2215	3768	2058	4284	3311	5005	5744	5821	6653	4713	5544	6808	192.98
BraA04g026020.3C	5704	4404	3947	4845	4686	4586	4201	3248	3619	5147	4576	5565	5025	4739	3897	2789	3512	3225	3499	3595	3977	1867	2109	2499	4183	3511	3854	3457	3589	4047	3501	3909	3287	3272	2859	3467	4191	4639	4348	1296	1586	1434	4564	4128	3760	2223	2331	2596	229.717
BraA05g026310.3C	3113	2503	2215	3023	2889	2867	4665	2649	4063	3443	3602	5211	3605	3991	3154	2054	1910	2750	2911	3770	4025	4841	5317	5393	3937	4155	2910	5442	4096	5650	1581	1642	1175	1189	977	1178	2892	4481	3617	2943	3976	4342	6132	7732	6004	3767	4862	6580	152.43
BraA08g028350.3C	3262	5898	6420	4176	5996	5357	3637	2990	2167	1750	3585	3693	2406	928	3228	4090	4352	4327	6532	6368	5599	438	982	2883	4684	5583	5187	753	461	247	6199	5728	3578	3478	5262	5281	6165	5256	6749	2150	2987	2412	1179	821	1626	3501	2737	1784	218.951
BraA07g009310.3C	1979	690	895	3882	611	2905	4490	3841	4990	4518	4041	2064	7077	4391	4196	557	213	152	916	546	1123	7839	6144	4502	1122	1944	733	2501	2908	4514	139	314	325	76	62	186	2441	5643	2937	4310	3694	5869	10687	16221	11442	7324	9847	7045	74.0429
BraA08g003260.3C	2357	3574	2973	2321	4585	3539	4961	4520	5483	3779	5773	4672	2971	3941	4764	2282	2156	2368	3171	3684	4212	4597	2811	3633	6247	4907	5202	4733	3651	4217	2221	2166	1544	1790	1748	1940	2804	2999	3136	2859	2741	3488	4602	3316	4821	4505	4735	4843	108.588
BraA07g028620.3C	4810	4954	4077	3345	4777	4270	4733	4031	4618	2015	3062	2410	3720	3469	3809	3705	3719	3513	3791	3538	4134	2393	3267	4471	2947	3931	3039	2779	2171	2363	4336	3619	2234	1923	2642	3587	4130	4665	3841	3406	3442	5091	3690	3292	4019	4310	4248	3933	368.386
BraA08g027520.3C	1812	2293	3314	3920	3736	4777	4296	6227	5314	3435	3819	3580	4640	4900	4618	1718	1590	1844	2803	2625	3593	2846	2094	2591	4515	4354	5204	3428	2831	2692	1626	1429	904	809	1245	1279	4832	5848	6288	6377	5057	5992	5252	4212	5160	5347	3331	3525	178.427
BraA03g031620.3C	4449	4145	4936	3687	3513	2658	1642	1686	1287	2607	1981	2265	2658	2717	2487	5164	6069	3997	5522	4587	3955	2211	3279	2583	3912	4336	3849	3481	4945	3985	5331	5499	6020	6630	7237	7078	4518	4074	3669	2427	2470	2222	1519	1650	1394	2358	2698	2332	106.027
BraA07g018290.3C	3680	3981	4500	3801	4094	2807	1189	1290	1025	2133	1920	2097	1953	1498	1845	5535	8293	5221	5028	4344	4595	1134	1993	2095	3888	4091	3806	2246	2954	2455	5711	6284	6351	10030	10502	9670	4750	3917	3674	1757	2646	1446	1399	1319	1222	2768	2606	1977	578.517
BraA09g002400.3C	2203	2832	3192	3018	8613	3877	3502	5279	4549	5900	5717	5955	2481	3405	3238	1973	1873	2852	2660	2034	3470	5802	3506	2830	4461	2891	3597	5370	5074	5680	2499	2561	1963	1551	1383	1747	2867	2884	3576	2844	2084	3654	5801	4314	5573	2829	3491	4059	109.975
BraA03g059000.3C	4255	3398	3043	3862	4171	4456	3736	3240	3630	4001	2929	3289	4420	3619	3852	3538	4202	3294	3642	3509	4627	3083	4290	3965	3271	3929	3707	3669	4216	3771	2748	3195	2764	2455	2657	3251	4665	5476	4557	3096	3421	3808	3029	3498	2956	2846	3536	2771	462.156
BraA08g010100.3C	4233	4639	3899	2553	3551	2568	3853	3736	3482	1822	2909	2220	3401	3115	3651	3873	3635	2101	2806	3067	5088	2365	2426	4363	3567	4261	3108	4198	2661	3399	5646	4431	3213	3880	4307	5567	3544	4229	3132	4230	4408	5387	2708	2406	2948	4578	4054	4020	354.493
BraA09g065630.3C	3835	4294	4740	4107	5206	2967	1873	1841	1454	2764	2394	2860	2039	1994	2299	4670	5852	4564	5703	4892	4749	1436	2243	2166	4571	4530	4240	2392	3200	2692	5352	6094	5611	7269	7863	7424	4641	3674	3781	2281	2719	1547	1778	1641	1629	2694	2646	1930	315.27
BraA03g036460.3C	3143	3875	4674	4436	4545	5539	3586	4039	3088	3137	4880	5161	3952	3222	3580	2360	2322	3471	4644	4308	4372	2800	2362	3075	3534	4689	4745	2613	1964	2146	3618	3473	2020	1633	2759	3183	4390	3190	5243	2807	2625	3136	4612	3648	4549	4080	3869	3997	164.699
BraA07g035120.3C	3493	3311	3428	2461	1612	1926	2613	1658	2147	2672	2543	2746	6174	3758	4687	5304	5620	3089	3026	2911	3193	2269	3318	3793	3068	3872	2972	3643	3716	3675	5215	4862	6825	5502	5252	7258	2588	3602	2578	2915	3112	2913	2757	3590	2999	3886	3984	4190	99.681
BraA03g006230.3C	5659	5498	5940	3224	3815	4163	2581	2316	1809	1516	2730	2239	2013	1334	2153	5875	6672	4540	5331	4594	3438	1024	1755	2722	3383	3807	3171	1322	1418	886	7211	6946	5031	4842	6434	6396	7092	5792	5046	2662	3308	3537	1002	1434	1864	2365	2397	2061	596.574
BraA04g020060.3C	4795	7600	7426	2913	4104	2359	1268	554	359	1430	3236	2646	304	99	602	5816	6961	4661	7981	8830	6037	316	1366	2956	6963	6791	4884	1037	747	799	6198	7858	5771	7661	8369	8253	4874	3071	3390	1148	2519	989	164	217	286	2059	2066	1477	146.644
BraA03g022340.3C	27	111	197	3143	3328	7210	1809	1388	793	11314	13453	13394	9311	11832	6882	51	15	21	1337	954	3795	1288	842	1310	9363	9997	20744	7893	4923	5490	311	84	39	10	6	30	904	1225	1679	604	1496	1086	1010	1561	1642	3393	2210	2589	3.72215
BraA07g038680.3C	5440	5090	5642	3648	4024	3378	2336	2698	2505	2055	2822	2471	2517	1860	2627	5452	5955	3083	4493	3777	3601	1289	1970	2486	3332	3501	3000	1462	1458	1020	7272	7292	5447	5625	6337	6959	5563	4593	4850	2728	2861	3399	2126	2039	2536	2670	2470	2017	459.871
BraA04g007830.3C	474	383	275	368	219	316	1518	2412	3290	2054	2299	1083	1021	2498	1464	2003	1548	1306	3038	1907	2705	22065	12891	7536	3603	5110	3383	8571	7121	6826	574	462	595	1012	854	1571	174	816	315	4509	4938	8090	4547	4489	6077	6931	7778	8629	61.1135
BraA09g039890.3C	4063	4667	5130	3281	4522	1929	1147	1297	1182	2772	2162	2795	1899	1695	2273	5726	7593	4683	4071	4128	5186	1258	2201	2193	5207	4796	4276	2192	2856	2351	6624	6572	6109	8823	9290	8814	4185	3111	2853	1557	2087	1250	1466	1435	1190	2073	2203	1709	495.339
BraA08g015490.3C	2720	3157	2742	1588	1297	1711	1561	1001	1144	1628	1406	1678	1865	1706	1386	4505	6478	4128	3089	3026	2835	3205	5098	3111	1757	2249	1553	2662	2788	2718	6137	7163	6574	10519	7923	8822	2657	2444	3029	3377	3633	3909	3497	5355	3994	4081	6218	5573	172.859
BraA07g040960.3C	1061	4025	3683	3771	4238	4938	3910	4269	4917	4533	2883	4533	2858	2400	2389	3632	3479	3344	2388	2586	4286	1681	1203	4227	8108	3402	5650	3004	3018	3358	4074	6270	3179	4580	4415	4720	2546	2692	4775	2777	2013	1905	4687	1937	3493	2498	3898	2442	20.8494
BraA03g009760.3C	5797	6078	6714	2273	4704	2737	1479	1127	824	1733	2973	2998	873	752	1061	4553	5371	5875	6216	5871	4519	995	1607	2315	5152	4626	3998	1655	1632	1524	8718	9106	5948	6338	6491	7439	5761	3677	4004	1554	2183	1614	961	1102	1186	2076	2440	1916	129.217
BraA04g004590.3C	4084	3223	3192	3574	2917	3614	4532	3181	3274	3318	3275	3084	4500	3986	3633	4185	4741	4805	4811	5258	5200	2849	3185	3748	4045	4636	3942	3606	3597	3945	2819	2799	2285	3819	4031	4539	2572	2886	2658	2460	2597	2940	2607	3133	2598	3270	3229	3192	287.024
BraA03g029520.3C	3032	4100	3584	2802	5174	4385	4513	4203	4480	2907	4765	4465	2826	2975	3674	3100	3197	2839	3753	3799	3709	4116	2924	4510	4747	4341	3845	3872	3085	3310	3581	3786	2846	2621	2888	3525	2429	2861	3141	2180	2489	2710	3161	2660	4138	3928	4307	4083	54.0138
BraA03g027060.3C	4090	3784	4178	2917	3736	2243	1582	1523	1297	2283	1907	2075	2113	2387	2149	4301	5731	2889	3774	3596	3689	3707	4050	2998	3072	3685	2865	3783	5047	4234	6021	6478	6991	7019	7094	6708	3579	3535	3166	4127	2975	3400	1399	1541	1411	2938	3394	2801	479.077
BraA07g031830.3C	1318	1464	953	2098	1072	3033	5128	4802	6214	3992	3689	3535	3997	3658	4287	2203	2216	1931	3111	3165	4888	5694	4630	6556	2893	5188	3948	5104	4619	4441	649	555	602	937	672	1079	1687	3821	2830	4504	5044	6101	3994	3503	4580	6355	7199	6293	57.1925
BraA07g031850.3C	2073	2629	2511	5255	2876	5841	5080	4386	5884	7236	10245	9250	6375	5651	5788	1081	694	677	1809	1700	2846	2474	1781	1736	2101	2563	2161	3164	3226	3086	1200	967	1181	88	103	189	3710	5960	5420	1515	1895	1757	6915	9362	7542	3131	3261	3324	75.0529
BraA03g022110.3C	4047	4583	4314	2376	4136	2740	1687	1536	1273	2457	2219	2610	2094	2002	2528	4304	6302	4891	5160	4602	4209	2034	2740	2525	4900	4897	4771	2926	3573	3379	5641	6485	6266	7216	7953	7669	3705	3066	2649	1507	1945	1130	1784	1432	1543	2621	2814	2341	256.283
BraA07g033870.3C	3705	2600	2978	3448	3364	3190	4916	5414	5518	3835	3387	3096	5289	6058	4514	1992	1780	1536	2255	1775	2388	5018	3484	3849	2205	2987	2792	3884	3057	3116	2701	2585	2138	1158	1501	1706	3187	4001	4515	3593	2843	4102	5888	5362	7144	4392	4348	4874	117.938
BraA06g003540.3C	2959	1918	1139	1445	1097	963	2044	961	1589	1392	1039	1993	1769	1559	1504	6115	7840	4910	4467	4597	4997	2380	4871	4950	2965	3445	2476	3416	4923	5315	3118	3571	5012	14117	9132	9083	1187	1856	1093	2921	3806	3391	1957	2798	1709	4465	5256	3803	117.582
BraA03g033670.3C	492	398	331	554	271	422	2035	2867	4225	2282	1195	1016	2757	5816	2671	911	457	309	917	455	1273	17582	11966	5044	1899	2939	2133	6904	7491	7750	311	295	324	366	280	454	535	1397	922	6545	4327	8223	6744	7834	7314	9102	9400	9461	58.0089
BraA02g027990.3C	998	1944	3451	2110	3012	2398	4451	8535	9781	7637	4540	2944	2815	3752	5565	1641	1471	2635	2169	1370	2860	6677	2173	2021	4546	3779	5729	4584	2970	2804	2133	1374	1074	1423	1435	1708	1479	1590	3709	2959	2057	2901	10273	4905	6491	4266	4358	3680	24.0398
BraA05g024870.3C	2426	2040	2513	3533	2939	3370	3067	3186	3563	4180	3731	4051	4625	4520	4149	2561	2780	1986	3461	2777	3403	4413	3924	4215	3249	3635	3777	4843	4777	4125	1971	2423	2564	2855	2492	3200	2606	3280	3992	3827	3373	3559	5291	4675	4818	4104	4082	4028	29.2384
BraA02g002800.3C	3367	4305	4136	3068	4931	4874	4319	3793	4061	2868	4779	4233	3276	3322	3767	3196	3165	3242	4871	4421	3720	2607	2408	3631	4146	4489	4485	2536	2163	2183	3740	3753	2619	2314	3306	3338	3631	3335	4272	2465	2668	2651	3153	2519	3668	4133	3490	3018	88.0899
BraA03g025710.3C	4489	4675	4065	3196	4677	2877	4138	4472	4167	3214	3633	3585	4373	3585	4435	3364	3387	2286	2898	2863	3268	3484	3459	4347	2795	4176	2761	2334	1848	1624	3827	3357	2507	2112	2532	3200	3880	5145	3497	2974	2951	4061	3524	3001	4468	4259	4434	4064	338.023
BraA01g019830.3C	3734	4239	5005	3445	4707	2439	1205	1334	1206	2580	2379	2620	1928	1720	2192	5295	7161	4745	4890	4306	5587	1080	1691	2058	4933	5326	4227	2116	2860	2368	5371	6077	5873	8627	9429	8729	4582	3425	2996	1343	1861	1136	1301	1105	1111	2148	2137	1598	326.433
BraA01g040670.3C	4039	4834	4672	3107	4512	2815	1863	1614	1569	2918	2092	2474	2055	2139	2322	3665	4919	3511	3859	3756	2965	3101	2868	2426	3940	3367	3113	3660	4259	4430	5894	7480	7750	7215	6264	6270	3934	3099	2987	1861	1943	1654	2043	1945	1905	2627	3388	2927	177.85
BraA03g011940.3C	3126	2776	3033	2990	3074	3308	3158	3431	3398	3189	3760	3576	3888	3161	3693	2875	2872	3437	3850	3228	3377	3868	3160	3696	3698	3834	3639	4607	4035	3852	3435	3615	2795	2883	3275	3833	3255	3922	4464	3354	3371	3928	3608	3018	3997	3585	4106	4002	125.893
BraA09g027250.3C	3099	1770	2023	820	793	764	2379	3680	1775	1975	563	574	5093	3857	6309	7132	8359	2798	4134	3393	2548	2442	3793	1299	896	1391	1122	1869	1601	1850	3929	3558	2338	10508	6024	11800	1331	1578	895	5085	3393	2810	9900	7294	3116	6409	4504	3421	115.465
BraA08g001680.3C	2952	3466	3743	5703	4746	5485	3791	4315	3331	3513	3371	4089	4795	3759	4229	2848	3223	3832	3983	4029	4590	2341	2498	2718	4900	3768	4374	2724	3305	3099	2675	2226	1637	2074	2318	2700	5758	4650	6567	2786	3028	2892	3416	2651	2445	2400	2235	1837	154.69
BraA07g032730.3C	4355	4610	4946	3635	4828	2730	1805	1590	1363	2676	2623	2373	2158	1845	2142	4548	6208	4039	5613	4866	4355	1434	2109	2037	3955	4135	3509	2609	3534	3060	5782	5859	6103	7312	7765	6996	4744	3588	3474	1591	2023	1386	1629	1667	1423	2251	2552	1944	443.454
BraA09g040290.3C	2314	2176	2534	3536	5104	3634	4002	3480	4824	5041	5037	6457	4640	4481	4565	2048	1902	2304	3761	3434	4861	5926	4035	3928	4994	4460	5917	5508	4513	6070	1545	1648	1716	1436	1646	1955	1561	1978	2528	2237	2186	2222	4395	2986	3599	3133	2758	2672	35.3842
BraA03g012970.3C	3688	4318	3673	3794	7529	3594	4649	3114	3230	7461	5007	6639	3012	2195	3103	4208	3924	2574	3444	3785	3758	1250	1365	1992	4707	2959	3835	2671	3770	3430	4909	5916	3766	5781	4514	4754	3270	2874	2943	1289	1496	750	3702	2433	2339	1711	1254	1215	94.4205
BraA03g027750.3C	6742	5399	5394	2536	3085	2949	3386	3276	3236	1867	2324	2182	2202	2086	2135	3434	3419	5187	2669	2427	2524	2549	2068	2513	3383	2497	2618	2415	1905	2137	6702	6611	4777	4307	5338	6784	3185	2537	4694	4072	3049	3954	4546	3007	3707	3745	2983	2551	376.406
BraA02g008820.3C	3448	4616	4767	4324	5282	3182	1706	1678	1320	2855	2689	2977	2319	2175	2422	4231	5810	4393	5728	4843	5205	1209	1947	2080	4775	5377	4944	2408	3175	2699	5045	5438	5259	6285	7146	6574	4735	3428	3792	1455	1971	1176	1575	1320	1323	2401	2013	1472	272.217
BraA02g008300.3C	2002	1413	1495	2369	1734	1867	2874	5104	4940	4186	2578	2989	4429	5362	4570	1301	1466	1587	1459	1236	1965	5146	3576	2727	2170	1713	2030	4634	4843	4706	1218	1056	1107	910	814	1108	2893	5040	4523	4088	2874	3691	10566	10879	11975	4212	5552	5754	239.192
BraA03g031900.3C	2105	1928	1994	2797	1758	3163	4234	4694	4956	2729	2054	2039	5629	6142	4317	2449	2558	2432	2694	1919	2700	5952	4488	4417	2117	2541	2784	5748	5312	5013	2071	2022	2023	1512	1686	2237	2264	3337	3901	5224	3942	5338	5081	4491	5012	4176	3988	4672	56.5587
BraA08g012200.3C	2520	1920	1740	2588	3104	3403	4319	3350	5141	3668	4014	3639	3874	4188	3491	2810	3103	2187	3238	2732	3839	6341	3523	5295	3734	4037	4924	6642	4569	5204	1722	1879	1946	2022	1845	2702	1215	1578	1847	2239	2232	2234	4893	3644	4422	5899	5061	6084	10.6791
BraA06g001470.3C	1912	1230	2120	2021	1877	2303	2427	2628	3322	4110	3681	4064	4566	6053	4847	1844	1911	1842	3239	2175	3131	5895	4864	3337	3253	4224	3297	7429	8991	11347	2517	1711	2148	2258	1777	2591	1116	1298	1305	2621	2342	2936	5666	4007	4795	3830	4479	5137	59.3862
BraA10g014030.3C	4127	1825	2353	3720	1815	3008	3957	4868	4500	3560	2367	2297	3866	4585	4119	1973	2287	2620	2424	2049	2709	2379	3137	3018	2113	1942	1550	4262	4942	4359	1751	1328	2111	1208	1556	1734	3208	5730	5207	4568	3542	3741	9197	8958	7957	4116	3718	4018	948.229
BraA10g002950.3C	2983	2976	2108	2086	3468	2451	4918	3160	5036	4792	5375	5361	3433	3671	4615	1962	2315	2200	3223	3626	4753	7593	4454	4649	5683	4732	4259	5616	5426	6247	1834	1880	1450	1947	1739	1805	1920	2665	2120	1583	1919	1540	3414	3045	3334	2998	3746	4223	160.54
BraA07g027980.3C	4364	4693	4651	2437	4321	2621	1909	1840	1989	1721	2798	2225	1965	1643	2004	5289	5737	3155	4501	3747	3612	1606	2455	2795	3995	4170	3770	1835	1848	1496	5794	5577	3913	5084	6862	6931	5482	4515	4271	4014	3746	4256	1383	1580	1821	3364	3562	2807	340.04
BraA06g012020.3C	2065	3120	3350	3583	3441	4768	4833	4101	4109	2562	4374	3524	4771	3635	4736	2495	1972	3454	4440	4029	3913	2028	2438	4655	3233	4443	3879	1979	1266	1233	2640	1890	1269	1115	1976	2299	3541	3488	4473	3278	3453	4475	3718	3241	5414	6131	5525	5744	80.4518
BraA05g008230.3C	3631	3977	5028	4894	6964	5975	4935	6044	4824	3176	5234	4223	4639	3895	4657	2572	2581	2388	2472	2017	2181	874	848	1453	2068	2359	3059	1025	532	746	4240	3775	2730	2329	3235	3752	5382	4793	7375	3573	3055	3396	4573	3735	4665	2851	1908	1245	268.896
BraA10g011830.3C	2951	2878	3028	3520	2459	3552	3449	3350	3001	2004	2460	2857	4294	2655	3875	3380	3518	2968	4438	4562	3637	2623	3533	5157	3284	4323	3448	2367	1763	1969	3662	3079	2602	2213	3119	3857	4070	5158	5589	4073	4474	4750	2653	2903	3518	4237	4469	3933	218.538
BraA02g016580.3C	3675	3744	4022	3612	4389	4719	3791	4325	3672	2643	3425	3146	3240	3398	3302	3032	2988	3557	3789	3208	3510	2283	2327	3182	3403	3571	3667	2462	2212	2382	4095	3851	2856	2416	3201	3514	4401	3878	4991	3538	3392	4011	3763	2890	3578	3918	3268	2991	202.029
BraA09g061120.3C	2304	1853	1851	1599	2379	1840	4010	4232	5450	7739	4682	3859	2902	4676	3753	1851	1634	1649	1912	1788	3015	8822	4338	3987	3714	3081	3164	7440	5981	8042	2127	1386	1123	1367	1301	1453	1312	1756	1559	2355	2129	2649	5963	4668	5654	3903	4991	5910	81.1219
BraA09g062480.3C	1788	1896	2370	1317	2087	1453	3330	3939	5270	3132	1303	1323	6530	6916	9677	3479	3361	1234	2301	1699	2683	4519	4341	1675	1194	1898	1582	1888	2814	2654	3196	2659	3685	2256	2780	3467	1714	2005	2185	4212	2481	2445	11485	8326	6954	6680	4945	3893	99.2061
BraA01g037360.3C	2746	2732	1904	4125	3199	4185	6472	6334	5782	2847	1742	2296	6041	5354	6098	3069	1946	1120	3402	3152	5680	5483	3055	4427	3682	5324	4656	4759	3873	2786	641	628	459	114	220	359	4640	5643	4787	4630	5424	5934	2035	1276	1837	3362	2273	2149	82.9888
BraA03g009310.3C	4627	4370	4725	3494	3042	4090	3228	3275	2533	1777	2358	2009	3620	3165	2858	3690	3518	3994	3066	3237	3371	1601	1966	2997	3049	3524	2870	2666	1928	1885	5631	5288	4484	3551	4452	5823	4474	3934	5351	4594	4161	4483	2503	2048	2378	3196	2819	2333	348.414
BraA02g006000.3C	3547	4368	4240	2643	6248	3378	3217	3460	3065	3220	5050	4910	2227	2302	2697	3403	3802	2725	4259	3842	4302	2882	2090	3284	5423	4621	4752	3205	2426	2819	3705	4907	3420	3660	4431	4264	2762	2587	3253	1844	2031	1896	2768	2217	3102	2892	2887	2896	65.9413
BraA10g027170.3C	3627	2016	2014	3549	1563	2833	5440	5320	5880	4901	3024	3682	5532	7049	4549	1212	1098	1309	1548	1422	1894	7768	3869	3533	1550	2029	1590	5605	4845	5295	1768	1878	1768	918	682	941	2874	4480	3236	2280	1886	2847	6318	6229	6546	3479	4354	5359	117.969
BraA07g022010.3C	10164	11227	10478	6756	6932	5495	849	1039	284	1598	2717	1472	1260	77	985	5251	4429	4430	4599	5197	4126	79	105	783	6278	4741	5189	321	126	192	8863	9944	4037	1679	4245	3273	7440	2543	5973	1393	1339	1278	212	211	340	1126	1511	502	257.279
BraA01g005970.3C	3460	2547	2371	1614	2691	1932	3374	2955	3659	3943	2181	2638	5429	4883	5124	3598	4162	1852	2196	2081	2687	3489	3200	2108	1733	2296	2063	3245	2800	3052	3015	3247	3860	5026	3493	4723	1846	2401	1952	2824	2808	2109	7331	7298	5901	5771	4871	5061	303.962
BraA07g041150.3C	3577	2894	2093	2737	2039	2889	3005	1899	2442	3833	2221	2437	3391	3296	2800	4317	5678	4941	3710	4009	4718	2669	4929	3854	2819	3639	2704	4269	5920	5352	2908	2342	2677	3762	2954	3805	2364	3143	2056	2693	3356	3815	3031	4084	2554	3563	3910	3966	386.175
BraA07g030970.3C	3786	5094	5161	2483	2968	2823	3682	3854	3798	2323	4385	3227	3462	2825	3570	3883	3203	4848	3932	3993	3640	2761	2688	4376	2831	3945	3152	2009	1508	1586	4945	4008	2362	1816	2791	3081	3138	2304	2787	2618	2348	3121	3510	2608	4724	4241	4559	5173	175.325
BraA09g039040.3C	2420	1366	2118	2877	920	1366	4927	7823	10493	2363	1066	1147	4358	5522	5433	1391	2943	1245	1692	1191	2559	3391	3704	3451	1424	974	893	2140	3315	2848	890	766	2051	1125	1221	1617	1445	3915	2534	4691	2902	2561	12871	10371	10529	5052	5013	4379	421.067
BraA07g020000.3C	1143	1235	1554	1696	1186	2118	4780	4963	5670	6020	4487	3981	5638	7143	5084	1409	983	1718	2028	1538	2134	7105	5338	3117	2352	2159	2784	6059	5697	6830	1464	658	558	1129	773	1557	1479	3519	2652	3042	2975	3500	7177	4354	5754	3682	3016	6030	235.451
BraA06g007980.3C	2992	2242	2681	3236	1434	4101	4215	4261	5497	2332	2087	2573	5311	4421	3985	1790	2350	2058	2845	1912	2867	3629	3037	4219	1604	2341	1819	3300	2785	2441	2663	2331	2322	1072	1617	1693	2146	3578	4466	4352	3148	4306	7151	5489	7575	5909	5550	5494	75.4163
BraA02g000220.3C	1856	3774	4526	2841	7888	2633	1860	1592	2073	1959	3119	5920	1660	1543	2587	2867	4281	4581	3408	2908	5669	2392	2466	2921	9500	5138	7641	2578	2701	2760	3611	3523	1825	3103	3335	3492	3076	2299	3769	3941	2207	2992	2059	1234	1861	3695	4134	3334	107.298
BraA05g031790.3C	445	987	1488	2242	2759	2836	4572	5301	7104	8074	7842	4169	3467	4869	4960	605	192	973	1473	1385	2715	5122	3043	2910	3551	3789	3949	2573	3366	4701	178	78	44	60	127	176	1589	3438	3595	2315	2607	2907	11506	6074	8199	4937	4213	6013	117.28
BraA09g007150.3C	2417	3169	2541	3537	10067	3068	3906	1987	2876	8886	4549	12836	2504	1554	2163	3152	2995	2209	3049	4722	6096	1502	1229	1966	9231	3058	5270	2682	3860	2674	4064	4514	1926	4593	3191	3800	2109	1853	2064	899	1120	527	2587	1539	1552	1541	765	886	66.8459
BraA08g023090.3C	2668	4018	3991	2937	5670	4892	5575	4962	5172	3628	6467	5127	2937	2790	3699	2142	2163	2799	3607	3042	3238	1603	1426	2589	4160	3902	4405	1813	1279	1655	4290	4270	2972	2369	3283	3039	3238	4029	4663	2135	2356	2006	3116	2173	3139	3213	2515	2027	38.5912
BraA04g023010.3C	3443	1643	1799	1365	1445	1472	4136	4705	4420	3395	1811	1531	5285	3759	7131	4138	4724	1950	3320	2614	2624	3025	2978	2617	1605	1343	1296	2664	3294	3507	2009	2802	3355	3236	2980	4666	1020	2261	2006	3561	2302	1413	11110	7898	6034	5649	3999	3742	117.307
BraA06g007950.3C	2539	1954	1803	1874	1578	2031	4639	4429	5652	4234	2788	2233	4004	5352	4541	2808	3926	1806	2416	2396	2811	5821	4329	4452	2307	2404	2085	4055	4511	4378	1386	1666	1839	2490	1655	3308	2078	3878	2542	3621	2803	3053	5523	5293	5233	4207	3717	4598	87.003
BraA01g040520.3C	3755	3450	3081	2664	2677	2722	3210	2392	2570	1655	2253	1998	2234	1929	1972	4942	4908	4986	4882	3803	3048	3086	3996	4461	2910	3440	2952	2940	2517	2198	4949	5273	3916	5414	6013	6654	2427	2326	2455	4251	3211	4240	1777	1605	1747	3659	2914	2384	98.6731
BraA05g032310.3C	2130	1238	1869	3764	1327	3652	5193	5451	5978	3101	1642	2695	5716	5662	4748	1197	1928	1021	1707	1632	2358	2770	3667	4154	1613	1706	1941	3227	4448	2895	1158	1420	1685	957	1002	959	2642	5603	5761	4918	3527	4941	7239	5777	6340	5406	4353	4137	295.912
BraA06g037280.3C	3983	3479	3434	3423	3232	3653	3869	4574	4397	3398	2642	2983	4686	4673	4641	2488	2332	2101	2253	1944	2323	2583	2192	2864	2632	3080	3022	2923	2446	2388	3393	3656	2794	2102	2504	2624	4583	4906	5994	3676	2867	3858	4681	3235	4206	3173	2674	2507	162.599
BraA10g032560.3C	4957	4626	3809	2474	2611	3035	3555	3694	3735	1996	2753	2256	2061	2120	2321	3616	3631	3322	3186	3058	3026	3098	2456	3283	3311	3131	2949	2609	2045	2584	4821	5133	3865	3228	3972	4721	2354	2150	3042	2510	2418	2913	4231	3553	4812	4459	4435	4038	104.268
BraA04g000230.3C	4216	5495	5048	2450	4816	4235	2882	2429	2773	1607	4301	3779	1655	1167	2312	3822	4245	3464	4451	4402	3805	1726	1940	2891	4106	4238	3810	1998	1620	1583	5258	6012	3709	3819	4393	4667	4356	3688	4088	1957	2578	2380	1691	1482	2265	2851	2713	2524	297.468
BraA03g043350.3C	2376	2130	2145	1792	4616	1538	2109	1426	1435	3175	5205	5548	1148	894	1071	4659	4395	4568	4523	5899	5345	5076	5616	4521	5324	3537	4229	3629	4547	5095	2434	3205	2310	4855	4577	5140	1114	953	985	2063	2255	2529	1831	1808	1555	3846	4218	4372	65.4092
BraA08g000450.3C	2625	3543	3787	3091	3867	2808	1497	1461	1254	2145	2281	2507	1507	1668	2181	4731	5877	5141	6361	5693	5344	1482	2250	2332	5689	5341	5688	2782	3666	3151	3233	3243	2842	5743	5764	5694	4129	2991	3062	2238	3214	1636	1416	1115	1236	3081	2763	2265	315.73
BraA08g006610.3C	221	1982	2795	5346	7075	6421	3731	3771	3588	3170	5152	6929	4301	3111	4664	1460	735	3432	5297	4661	6072	2104	1702	3283	4461	5792	5898	2790	2551	2634	2794	1874	1686	1443	2494	2432	1679	1510	3108	2971	2707	3352	3522	1651	2563	2209	2143	2003	7.9531
BraA04g022100.3C	1596	889	1539	1786	723	2154	1129	1111	1878	3424	4259	4030	1405	1250	2290	4175	3902	5210	2300	2555	3415	2046	2505	1769	5127	4029	5830	3656	4607	5781	1665	1938	7079	14162	6200	12495	1091	1645	1960	3525	2746	2581	2212	1476	1019	3442	3463	2184	132.42
BraA01g014320.3C	2751	2499	2685	3099	5157	3768	3312	2991	3527	4786	3552	3403	3922	4151	3719	2704	2526	2576	3129	2331	3383	3801	3116	2999	3683	3575	3968	4520	4521	4387	2421	2602	2455	2191	2178	2391	3152	3046	3807	3029	2545	3696	3963	3379	3309	2724	2719	2856	177.985
BraA01g000850.3C	6052	4902	3756	2739	8850	3391	2264	1621	1637	2037	2424	3952	1361	809	1522	5609	5604	4340	3664	4219	4388	1537	1954	2501	5450	2626	3561	1673	1432	2050	5228	6841	7637	7117	6887	8373	2309	1721	1876	1431	1448	1010	1065	683	979	1660	1350	1263	208.98
BraA01g031350.3C	44	1625	3792	3422	48115	6720	1080	1977	286	1489	12757	19114	92	38	619	171	897	896	3009	2848	6832	3	23	133	10869	3911	13807	74	46	248	1442	2406	910	774	468	313	1654	601	2260	198	69	8	25	2	27	213	227	15	4.04382
BraA04g008820.3C	256	1497	2053	2849	3990	3998	5113	5114	6569	3595	4706	4974	3954	3691	4423	1108	565	2937	4074	3814	5232	4764	2990	4455	3985	5675	5261	3749	3353	3362	1871	1219	1223	1273	1970	1953	903	1218	1636	2897	2813	3516	4422	2384	4320	3376	3517	3881	9.17579
BraA01g017580.3C	4805	2759	3886	4929	9359	4980	2041	2485	1921	3607	3455	4430	2319	1638	2146	2931	2793	3759	2732	2116	3756	1184	1171	1201	5005	2409	4641	1477	2165	2393	6382	6555	4990	4746	4033	5092	3362	2277	6207	3460	1719	1903	2561	1449	1945	1782	1919	1545	197.96
BraA05g000320.3C	3718	3122	3542	3237	3607	2198	1492	1345	1215	2164	1988	2133	1747	1944	1723	4770	5591	3728	4609	3524	3535	2345	3315	2227	3355	3655	3154	2863	3830	3225	5065	5581	5835	7398	7725	7642	3654	2792	2941	2478	2494	1912	1428	1529	1295	2277	2778	2400	259.268
BraA07g041190.3C	3758	2398	2706	1808	1247	1351	1981	2368	3018	2310	1175	1735	4388	3878	4059	4094	5028	2246	2076	1417	1631	4333	4187	2449	1334	2037	1666	2512	2347	2872	4771	3785	3718	5847	4531	6163	2469	2370	2940	3304	2499	2492	6307	6565	5340	5304	4752	4536	204.708
BraA07g036790.3C	4010	4097	4187	2953	4652	2256	1547	1233	1266	2455	2286	2719	1691	1600	2099	4563	5835	4085	4343	4501	4219	1550	2023	2345	4683	4213	3848	2541	3240	3135	5032	5622	5486	6755	7554	6930	3541	2892	2797	1661	1871	1234	1373	1432	1291	2216	2324	1894	245.273
BraA04g017820.3C	3576	2733	2760	1902	1707	1529	1476	1235	1370	2902	3215	4070	1743	1338	1735	3975	4830	6866	4083	4024	2986	2657	3477	3029	4309	4438	3034	3808	3245	4390	4096	3933	3861	6360	4791	6258	1843	1378	2002	2562	2276	2332	2048	2476	2662	3246	5416	6064	128.948
BraA03g004220.3C	3278	3412	3299	2666	3623	1899	1768	1636	1640	2889	2249	2649	1798	2564	2281	3766	4732	3120	3985	3694	3534	3145	3298	2448	3940	3634	3292	3515	4409	4190	4332	5342	5478	6765	6679	6073	2899	2696	2367	2718	2343	2174	1926	1687	1855	2452	3268	2544	234.986
BraA06g038220.3C	2673	2828	3051	2732	4091	3935	4441	4987	5535	2966	3903	3677	3650	4250	4197	2521	2017	2178	2810	2436	3246	5525	3196	4326	2973	3690	3640	3294	2536	2818	2169	1850	1128	835	1188	1650	2361	2727	3183	3017	2575	3340	4559	3248	5006	4224	3897	4345	135.322
BraA09g033080.3C	2979	4104	3972	3257	4057	3538	4399	4538	4205	2426	3179	2519	4346	3010	4429	2949	2790	2616	3617	3511	3450	1709	1657	3390	2925	3951	3379	2278	1607	1485	3566	3234	1802	1489	2597	2992	4480	4465	6685	3557	3204	3628	2449	1721	2923	4242	3402	2693	105.51
BraA01g028180.3C	4320	3034	4623	7711	2893	5863	6425	5088	6758	6498	10260	7119	5468	6158	4907	0	0	0	0	0	0	0	0	0	0	0	0	0	0	0	2847	2509	2188	0	0	0	3568	6105	5956	0	0	0	13989	15835	15046	0	0	0	118.743
BraA07g014220.3C	3512	3709	4160	3732	5007	2523	1178	1373	1422	2750	2502	2769	2328	1833	2532	4295	5909	3594	3292	2889	3679	1140	1978	2008	3925	4087	3735	1931	2580	2142	5228	5306	5312	6646	7108	6985	4987	3923	4045	1759	2203	1529	1836	1680	1517	2407	2266	1657	428.164
BraA07g000150.3C	4800	4151	3875	2477	2274	1883	1855	2204	2137	1988	1706	1870	3441	2917	3017	4858	4948	3004	2213	2122	2335	2371	3273	3245	2521	3216	2607	2418	2551	2396	5350	5756	4402	4712	5444	5904	3838	3894	3195	2882	3055	3825	2688	2320	2823	3624	3435	2923	337.345
BraA08g029380.3C	3544	4574	4411	4103	6546	5931	4952	4560	4604	3693	5180	5561	4032	3427	4417	2323	2559	2438	3884	3588	3210	1453	1244	2438	3463	3902	3559	1640	1235	1275	3701	4637	3064	2014	2455	2488	3040	3182	3759	1060	1396	1153	3437	2295	3703	2074	1797	1568	62.1464
BraA08g012500.3C	4711	4530	4735	3052	3309	3887	2524	2371	1825	1404	2108	1810	2135	1641	2012	4753	5213	3913	4190	3667	2788	1417	1875	2313	2883	3229	2523	1396	1400	958	5032	5953	4773	4205	4948	5385	5637	5463	5591	3806	3303	4007	1301	1626	1774	2478	2500	2194	378.601
BraA05g014530.3C	3824	3640	3574	3690	5853	5305	5319	4907	4629	5479	4254	4391	6676	5482	5798	2065	2038	1908	2888	2399	2979	1850	1410	1980	3582	3698	4540	2667	1919	2053	3185	3872	2586	1541	2263	2234	3724	3313	4300	1891	1742	1571	3565	1802	2376	1757	1014	945	133.59
BraA09g065270.3C	4168	3623	4248	3222	3552	3680	3613	3939	3425	2057	3044	2439	2862	2699	2800	3116	2903	2920	3291	3124	3156	1601	1737	2367	2951	2811	2624	1860	1670	1658	4893	4876	3119	2794	4046	4447	3509	4126	3948	3348	3268	4267	3757	3316	3952	3748	3051	2578	414.981
BraA03g018290.3C	2516	1838	1736	2161	1925	3064	5014	4043	5615	4909	3679	3625	4996	5538	4988	1525	1660	1604	2058	1805	2389	5834	4202	4165	2470	2950	2808	5442	4817	5176	1169	1342	1352	1150	1058	1495	1629	2534	2310	2026	1805	1997	6147	4938	5411	4235	4294	4647	35.6164
BraA04g008510.3C	3582	2311	2758	3466	2115	2381	2162	3285	3169	2776	2125	1940	4034	4011	3234	3120	3529	2351	2253	1865	3211	2842	3889	3061	2226	2496	2247	3359	4098	3647	2546	2411	2395	2394	2441	3131	4402	4838	5721	5010	4177	4836	4069	3910	3683	3378	3425	3583	823.009
BraA06g007900.3C	1529	1196	1753	3203	3624	3580	3999	5246	4128	7115	4713	4206	6396	7348	6481	762	832	1121	2511	1946	2256	3880	4536	2426	2340	3216	4674	2957	4081	3766	982	1156	1245	259	548	600	2416	3499	2827	3056	2358	3183	8064	4656	4672	3428	2801	2268	92.2623
BraA06g005700.3C	1868	2405	2609	2927	3529	4655	4515	4469	4913	2730	3791	3430	4597	3826	3852	1633	1706	2327	3931	3498	3868	3125	3074	4414	2710	4452	3465	2920	2697	2634	1599	1606	1206	843	1373	1552	2369	3614	3578	2597	3318	4351	4482	3462	4685	4857	4303	3372	73.0945
BraA01g037810.3C	917	2979	4402	2809	3748	5242	1861	1638	3448	1021	3284	2280	2194	1319	2411	2222	2339	4159	5602	5775	5579	12118	4891	6216	3472	6936	4478	1367	999	1197	3819	3459	2715	1968	2768	2791	1512	1722	2478	1014	2416	2235	1224	850	1710	4682	4507	4854	19.0649
BraA01g009150.3C	2957	4146	4128	4533	5719	3604	1766	1661	1624	3252	3872	4326	2185	1724	2441	4068	4814	3849	4698	4290	4801	1366	1897	2128	5353	4987	5352	1983	2483	2149	4364	4687	4241	5155	5587	5323	3363	2557	3211	1281	1674	1027	1570	1238	1320	1769	1585	1180	152.281
BraA04g030500.3C	1282	992	571	1379	1325	1444	3033	2063	2819	4527	2492	3367	2203	2842	1439	1242	1569	2222	2965	2164	3275	16759	11353	5350	4104	3352	1879	8151	9106	11585	430	398	413	616	528	856	716	1384	888	2609	2347	2792	2056	3357	1985	3095	5972	5967	25.0276
BraA08g017820.3C	3560	4824	4380	3327	5483	5166	3720	3054	2880	2622	4055	3758	3221	2774	3355	2326	2631	2548	4302	3788	4125	1383	1594	2768	3819	4517	3662	2206	1827	1833	4549	4374	2770	2306	3264	3132	5448	4748	5350	1692	2164	1874	1651	1373	2151	2309	2179	1882	134.885
BraA09g032860.3C	2661	1902	1992	2891	2474	3125	3803	3511	4591	3374	2765	3139	3924	5038	3428	1921	1752	1682	2555	1958	2332	6791	4327	3529	2182	2630	2716	4430	4342	4995	1968	1848	2056	1716	1586	1914	1743	2424	2910	2876	2288	3197	6156	4876	5693	3934	3881	4618	86.3931
BraA09g026000.3C	657	2083	2470	3696	23184	6398	4167	5253	2822	5139	12125	13632	3693	2864	4173	548	320	762	2302	1836	4967	583	376	1179	6899	5080	10858	1005	375	645	770	550	181	86	288	268	2682	1436	3712	1205	1042	928	3200	1213	1628	1693	896	415	36.9103
BraA10g005170.3C	863	2041	2247	2847	25014	5889	4219	5789	3677	3385	10236	10613	2564	3334	3581	832	685	1200	1713	1808	3863	1580	1016	1629	6257	3714	7180	1984	1260	1609	972	1051	433	434	524	614	2061	1988	3112	1686	1554	1658	3260	1985	2866	2533	1509	1339	22.3178
BraA10g026450.3C	3747	5870	5748	5921	8884	6240	1417	1103	1165	3187	2267	2746	3413	2850	4396	2641	3995	4024	3191	2969	3305	277	1014	763	1076	1336	1458	529	749	605	5244	6711	3946	3774	4206	4811	6361	4547	6481	1093	1275	994	4267	4781	3214	1514	1216	815	1033.1
BraA02g005920.3C	4105	4232	4471	3410	3774	2505	1194	1176	1037	1979	1517	1812	1533	1415	1565	4322	6132	3832	4183	3515	2836	1420	2080	1761	2764	2997	2505	2116	2956	2462	6201	7245	7347	7741	8391	8134	4427	3653	3934	1711	2044	1456	959	865	1034	1783	2009	1468	371.554
BraA06g026430.3C	3555	3545	3371	3273	3097	4212	3578	3146	3234	2236	3119	3089	3124	2686	3039	3113	2957	3704	3871	3439	3363	2806	2372	3428	3609	3644	3817	2728	2147	2472	3033	3474	2427	2292	3216	3286	3561	3318	4603	3110	3230	3956	2630	2159	2561	3224	3153	2968	131.906
BraA07g033700.3C	2754	3890	2729	1529	3272	2483	2217	1480	1438	1178	1832	2123	1735	1130	1929	5343	6362	6531	8136	7394	6701	1260	2021	3493	4380	5880	4461	2076	1799	1401	3147	2475	1771	4203	5673	6096	2277	2364	2199	2771	3481	3439	1148	1071	1393	3541	3316	2596	292.046
BraA06g000890.3C	2870	1814	2097	2940	2102	2732	2416	2281	2674	3317	2387	2721	3502	3735	2662	2401	2400	2497	2946	2223	2712	4273	3948	3172	2639	2862	2725	4548	4874	4558	2413	2594	3139	2943	2460	3313	2540	2952	3385	4114	3855	3590	4223	4391	3884	3808	4383	4738	126.065
BraA06g026350.3C	4233	3002	2835	2838	2258	2960	2773	2413	2970	2907	3361	3144	3135	2787	2888	3240	3649	2928	2999	2731	3096	3626	3197	3174	3079	3338	3053	3257	3077	3362	3827	4277	5185	4856	4107	3955	2393	2702	2788	2533	2698	2686	3045	2772	3031	2905	2895	2680	168.207
BraA06g034390.3C	3639	5024	5049	2571	5023	2367	1526	1280	1084	1785	3487	3753	1424	826	2038	4138	4809	2822	3965	4330	4443	849	1383	2428	5988	5469	4597	1300	1182	1055	5732	5616	4005	4762	5958	6289	5243	3625	3740	1513	2154	1456	1258	1027	1708	2640	2909	2168	148.219
BraA03g025490.3C	2112	2645	2276	2799	6828	3580	4393	3865	4003	4145	4535	4949	3611	3478	3796	2548	2131	1977	3738	3513	3680	2791	2196	3059	4124	3851	4191	3008	2597	2547	2402	2609	1688	2113	2649	2840	3208	3142	3504	2369	2689	2448	3230	1907	2710	3305	2820	2658	69.8342
BraA07g015170.3C	3529	3276	3486	3519	2519	3765	3349	3481	3493	1881	2034	1609	4426	3892	3396	2382	2022	1577	2306	1735	2774	2268	3355	3432	1607	2735	1792	2455	2025	1850	4432	3733	2729	1109	2338	2869	3970	5522	4269	4546	4477	5784	3363	4167	4275	4040	4060	3584	400.284
BraA03g006730.3C	3576	4134	4245	3301	4539	2725	1423	1431	1344	2315	2025	2436	1856	1820	2031	4049	5707	3932	4908	4037	3854	1558	2170	1942	4123	3804	3677	2407	3144	2899	4830	5325	5053	6778	7484	7055	3499	2749	2813	1434	1830	1198	1460	1280	1254	2119	2100	1520	323.672
BraA03g020660.3C	3686	2591	2820	2924	2739	3460	3621	2729	3775	3346	3132	2793	3371	3552	3006	2248	2375	2730	2533	1995	2362	4341	3117	3430	3100	2797	3025	4391	3369	3512	3436	3866	4283	3112	2613	3085	1817	1860	2472	2100	1883	2176	5006	4044	4589	3676	3842	4395	19.8792
BraA01g011040.3C	3240	4097	3424	2409	3349	3025	3498	2633	3277	2632	3622	3359	2054	1910	2517	3231	3526	3447	4136	4043	4248	4244	2986	4279	4638	4847	3923	4413	3222	4312	3097	3372	2581	2838	3391	3740	2175	1922	2239	1399	1894	1628	2008	1696	2310	3413	3514	3343	62.8415
BraA05g007480.3C	4142	3857	4165	2146	2983	1690	1473	1793	1359	1192	1952	1835	1568	1293	1718	5165	6050	2723	3185	3681	3610	1136	1862	2347	3546	3751	2699	1583	1543	1386	6122	5829	4271	6118	6824	7534	4678	4060	3830	3146	3110	3913	1263	1354	1737	3490	3630	2644	618.589
BraA01g021750.3C	2484	1981	2081	2646	1926	2621	3483	3748	4421	3204	2765	2970	3226	3285	3426	2048	2121	2836	2612	2353	2911	4832	4120	3778	2831	2605	2746	4318	4463	4725	1658	1755	1420	1528	1737	2157	2679	3064	3290	2875	2744	3479	4681	4285	5020	4484	5179	5219	127.556
BraA02g040260.3C	9681	4258	5138	8603	1901	7214	6143	5590	6075	4441	2874	4254	7032	6268	5483	16	24	22	17	20	22	19	21	15	24	4	33	35	39	42	8910	7780	7355	36	32	35	3826	4014	8528	41	28	26	8824	7386	8099	39	19	28	760.955
BraA03g019060.3C	1642	2314	1807	3160	3611	3613	1915	1396	1337	2844	3466	3668	2294	2034	2170	3077	3820	3568	5069	5506	6591	1830	2330	3414	8223	6556	6836	3785	4179	4094	1528	1739	1365	2565	2950	3055	3109	3144	3052	2323	2798	2159	1613	1781	1595	2863	3470	2977	66.1282
BraA02g026610.3C	3116	3636	4014	3790	4131	4460	2862	3343	2349	1983	2729	2690	4112	2831	3389	2498	2764	3259	3287	3455	3853	992	1488	2517	2590	3744	3636	2233	1764	1662	4248	4331	2767	2090	3287	3610	5142	4077	4361	2421	2813	3389	2086	2187	2979	3888	3556	3697	328.49
BraA07g004210.3C	5268	3107	3832	3267	1741	3009	3192	3250	3841	2286	2154	2320	3452	3441	2686	2852	3072	2535	2269	1849	1766	3557	2727	2940	1988	2169	2030	2638	2331	2665	6262	5984	5617	4408	4013	4672	2243	2281	3663	2775	1927	2931	3648	3281	3544	2806	2570	2877	56.771
BraA01g016250.3C	2596	2034	2136	3087	2373	2856	2755	2961	3471	3248	2432	2510	3124	3685	2675	3035	2765	2191	2905	2406	2886	5717	4612	3227	2792	3313	2992	3285	3387	3235	2803	2806	2871	3263	3189	3567	2131	2269	3266	3896	2722	4666	3710	3524	3546	3377	3779	3411	122.111
BraA04g003700.3C	2580	2772	3617	3402	2106	3216	1730	1922	1330	1350	1132	1435	1782	1211	1372	6703	7018	4894	6110	4739	4095	1483	2770	3174	2871	3539	3018	1858	1823	1503	3584	3488	2530	4080	5668	6296	4725	4403	4702	3807	4139	4686	785	1043	1115	2816	2639	2209	335.053
BraA01g022000.3C	545	1984	4491	3158	45508	3911	1601	2207	727	1784	9729	20915	452	444	1157	321	595	782	4319	3807	5764	51	54	315	5455	3301	5756	85	25	41	1473	995	514	250	842	538	4574	1819	5192	727	420	257	467	161	427	553	501	215	50.8708
BraA05g000120.3C	2973	1970	2175	2888	1856	2971	3134	2785	3514	3157	2752	2686	3204	3529	2883	2642	2776	2721	2938	2347	2541	4746	3964	3753	2604	2880	2645	4268	4044	4335	3001	3100	3418	3458	3098	3491	1868	2119	2602	2570	2191	3061	3903	3904	3836	3674	4075	4137	34.3302
BraA08g003230.3C	3258	2232	1934	2186	1610	1852	3099	2018	3258	2579	2076	2456	3507	3251	3086	2988	3760	1922	2041	2057	2698	2465	4343	3336	1968	1852	1691	2440	3535	4132	3236	3704	4509	5916	4004	4366	1577	2611	2214	2957	2957	2407	6063	6758	4193	4035	4456	3571	129.464
BraA08g020460.3C	3068	4360	4054	2651	5333	3282	2916	2339	2334	2085	4079	4181	1749	1308	2281	4214	4547	3498	5532	5366	4288	1602	1674	2970	5514	4893	4487	2064	1761	1802	3376	3879	2696	4563	5135	4935	3260	2654	3182	1205	1818	1102	1540	1169	1717	2455	2231	1798	76.578
BraA06g021620.3C	3122	1906	1492	794	1124	990	2676	2575	2078	2461	335	429	5274	3450	5935	4320	4441	1385	1771	1843	2217	3295	3955	1093	501	1372	811	1394	948	1307	3198	3290	3277	5401	3741	6183	1416	2332	1166	5284	3415	2904	9178	9740	6037	6835	4847	5124	205.701
BraA02g020900.3C	25	68	218	821	36	11	3	8	0	118	613	5	8	4	19	4053	3886	40042	2344	1144	412	111	197	21	273	1366	192	43	129	193	844	3060	13913	21513	8415	17357	72	7	7	1567	857	352	240	4116	111	314	817	18536	1.99127
BraA09g000980.3C	4294	4593	5578	3262	3655	2225	838	886	673	1776	1321	1822	1652	1429	1891	5819	8432	4326	4056	3867	3152	728	1707	1656	3821	3779	3499	1500	2377	2003	5932	5455	5104	6743	7661	7630	5270	4223	3200	1184	1910	1061	680	720	702	1463	1545	1143	675.042
BraA07g042400.3C	2637	2224	2371	3226	2390	3939	3416	3441	3677	3422	3613	3350	3484	3685	3116	2469	2094	2706	2949	2602	3269	4500	3342	3610	3278	3309	2962	4669	4067	4472	2527	2515	2005	1842	1903	2415	2045	2763	2947	2649	2497	3278	3601	3177	3789	3188	3270	3479	81.2008
BraA07g022530.3C	2671	2203	2763	1742	1310	1899	2914	2799	3903	1845	925	881	3622	4388	4064	3691	3329	2005	1967	1716	2070	2274	3024	2238	1613	1766	1910	2894	6191	7097	3284	2726	4969	3354	3714	3762	2638	3073	3829	3809	3077	2808	5365	5084	4168	4236	3297	3260	319.121
BraA08g011820.3C	7225	5299	4929	2299	2349	3884	1751	2330	2959	3083	4005	2752	2123	1926	2274	3299	5008	1708	3574	3100	3180	2129	1857	2653	2006	2011	1964	2726	2148	2539	2259	4202	1548	1233	1404	1776	5337	5371	6303	1702	1545	1782	4090	4429	4003	4659	3882	3455	175.927
BraA08g020990.3C	3104	2490	2896	2632	2704	1721	1085	1160	1038	1604	1250	1616	1450	1618	1438	4181	5067	2898	3333	2694	2632	2406	3374	2424	2678	2585	2375	2614	3871	3026	3873	5197	5468	7957	8360	8519	3720	3022	2856	3583	3712	2933	1607	1533	1553	3335	3891	2943	214.781
BraA10g018820.3C	3580	4571	4561	3512	4550	4943	2054	1725	1571	2322	3554	3842	2563	1329	2621	3241	3568	3914	4688	4584	3756	1219	1693	2598	3916	4479	3417	1645	1440	1432	5343	6102	5786	4143	4660	4727	3361	2644	3217	1154	1511	1363	1520	1129	1623	2196	2554	2073	74.6901
BraA02g006840.3C	1619	5513	3089	4102	7456	1382	2660	1626	1837	8104	11642	11882	1826	1013	2281	2115	2635	5095	2171	3150	3485	1519	1653	2072	10479	4449	7254	1977	783	1366	4311	2952	2142	4326	3214	3526	1226	629	2247	781	662	671	968	546	920	825	765	961	84.101
BraA08g034170.3C	3784	3182	2380	3128	3299	2979	5050	2828	3976	5136	3825	4643	5183	4719	4147	2097	2379	1810	1932	2202	3126	2318	3004	3156	3419	3165	3229	3563	3929	4169	2182	2346	2237	1467	1456	1792	3596	4933	3472	2122	2221	2580	2326	3515	2741	2007	2500	2252	210.605
BraA01g003490.3C	3084	4029	3907	2750	4340	3880	2103	1851	2065	1496	3036	2931	2125	1282	1907	2919	3591	4610	5192	4803	4448	2053	1957	3525	4212	4619	3551	2328	1785	1802	4031	4156	3122	2834	3937	4125	3158	2458	3611	1746	1920	1708	2388	2005	2791	3511	3795	4023	46.9981
BraA05g009750.3C	2801	3020	2630	2596	3568	2520	3149	3004	3422	2934	3540	2855	3412	3261	4098	2889	3091	2666	3493	3239	3604	2119	2223	3016	4120	4166	4293	2727	2261	2259	2605	2667	1864	2333	3031	3681	3634	3327	3753	2781	2997	3262	2975	2409	3066	3734	3449	2940	139.053
BraA02g008630.3C	3412	2674	2675	2889	3855	2538	2703	2720	2916	3269	2660	2708	2531	3208	3112	2799	3482	3386	3111	2814	3373	1744	2174	2309	3136	2699	2666	2734	3241	3068	2822	3233	3456	4185	3989	4130	3202	3381	3759	2622	2659	2510	4261	3746	3598	3095	3251	2955	84.6926
BraA02g037470.3C	4918	5298	5819	3529	3235	3448	1753	1807	1365	1399	2099	1742	1679	998	1892	4569	4925	4110	4041	3450	2894	626	1235	1908	2499	2790	2368	940	1008	574	7593	6975	5044	4542	5735	6178	6720	4611	4809	1887	2216	2175	1243	1342	1590	2044	2129	1490	476.42
BraA03g053510.3C	3265	3758	4361	3097	3538	2902	1081	1138	827	1909	1366	1887	1433	1168	1626	4731	6606	6122	5468	4906	4094	1011	1777	1707	3875	4220	4092	1667	2356	2090	6012	5406	5566	6545	7552	7011	3461	2876	2772	1231	1859	1156	945	955	924	1794	1725	1358	433.434
BraA06g026850.3C	4957	5621	6555	3643	3157	3543	1525	1442	1106	1452	2211	1992	1809	932	1776	4694	5415	3175	3335	3097	2601	489	1145	1538	2853	2811	2436	980	879	909	5622	5641	4628	4436	6008	5569	8740	6460	8656	1917	2096	1761	827	1033	1033	1655	1781	1176	381.273
BraA08g019540.3C	3209	3400	3842	2904	3562	3034	1314	1479	1147	2275	1799	2102	1751	1699	2027	4364	6164	6006	5388	4408	3912	1632	2298	2026	3849	4094	3733	2236	3299	2639	5026	5092	4678	5890	6382	6540	3281	2889	2430	1016	1650	998	1169	1191	1184	1974	2065	1686	426
BraA01g017790.3C	3198	3108	3576	3217	3527	3380	1371	1370	1048	2091	1742	1847	1742	1866	1994	4355	5882	6143	5458	4145	3740	2101	3006	2127	3275	3480	3223	2543	4297	2929	4295	4208	3874	5175	5772	6023	3403	3106	3083	2221	2145	2068	1175	1137	1022	2053	2094	1841	424.539
BraA07g019690.3C	2618	2653	2504	2366	3524	3533	3939	4466	4088	2710	3372	2893	3017	3398	3594	1998	1977	2164	2611	2507	3214	3373	2709	3343	3127	3414	3498	3242	2777	2679	2177	1966	1209	1245	1814	2116	2855	3211	2976	3484	3078	4825	4278	3351	4339	4489	4094	3647	162.347
BraA06g002820.3C	3867	4064	3774	2851	4600	4372	4759	4555	4850	2184	2923	2451	2960	2770	3522	2643	2293	3138	3224	2929	3131	1617	1484	3002	3069	3005	2927	2380	1455	1701	3667	3565	2158	1859	2512	2739	2717	3053	3915	2901	2803	3297	3575	2377	3817	3748	2724	2525	180.006
BraA05g001900.3C	4500	5200	4628	3891	4041	4760	2333	2092	2090	1932	2776	2465	1879	1278	2045	3698	3649	4085	3901	3385	4003	1846	1227	2086	4137	3451	3548	1799	1451	1718	6306	6338	4894	3075	3929	4874	4024	1797	4956	2064	1671	1896	2281	1440	1355	1994	1809	1602	85.6121
BraA03g030540.3C	887	652	635	911	422	977	7510	12606	15946	3552	1222	959	4212	7402	5124	307	223	74	478	335	730	8964	3869	1872	494	808	508	1773	1951	1825	113	106	272	27	81	69	566	3297	1421	1558	1547	2107	12644	9086	13086	4993	3778	3934	55.3879
BraA03g003790.3C	4677	4299	3191	2999	2826	2714	3366	2603	3282	3104	2855	3133	2898	2897	3201	3038	3838	3351	3336	2961	2975	2592	2222	2723	2932	2811	2513	3055	3225	3136	3671	4341	3983	4556	3842	3926	2826	3322	3386	1745	1849	1684	2410	2481	2574	2057	2249	2230	151.025
BraA05g005590.3C	3528	2875	2253	1556	1123	994	3532	1892	3376	3220	1764	2461	2298	2352	2809	2918	3671	3817	1735	1622	2057	5708	6355	2933	3697	2211	2100	3533	3519	3783	3263	3372	3121	4436	3488	4658	1312	2332	1753	2834	2276	2910	4298	4526	3405	2528	5234	4275	220.303
BraA09g062610.3C	2699	3800	3552	3714	7381	4471	2032	1705	1710	2799	2874	3183	1175	1203	1329	2503	3417	4686	4138	3293	4332	2336	3338	3077	3319	3223	2257	3018	2466	3795	4083	4110	3367	3131	3536	4010	2931	4595	3533	3760	2402	3258	973	1724	1281	1465	2196	2485	316.144
BraA01g003770.3C	3564	3050	2970	2672	2338	2756	2547	2251	3186	2503	2450	2475	3062	2810	3794	3259	4362	2917	2810	2666	2826	2467	2441	3424	2235	2765	2075	2941	3018	2818	3127	3328	3935	3558	3426	4623	2465	3023	3081	2520	2437	2524	3668	3787	3652	3388	3680	3826	66.3262
BraA05g002510.3C	3464	3795	3711	3727	4487	3453	1604	1372	1489	2921	2447	2956	1993	1658	2308	3572	5045	4392	4105	3944	4078	1215	1406	1613	4005	3813	3636	1935	2270	1963	5185	6444	5601	6476	6408	6699	3202	2563	2373	897	1242	735	1798	1293	1321	1620	1731	1373	217.063
BraA02g016970.3C	2723	3301	3705	3085	2889	3555	3304	2905	2931	4067	4997	4630	2238	1196	2468	2621	3221	5166	4626	4138	4172	1946	2562	2748	4397	4057	3768	1806	1586	2161	3167	3365	2589	2893	3207	3686	2890	2762	3651	2056	2420	2290	2011	1431	2213	2427	2504	2367	136.695
BraA05g006990.3C	3514	2876	2678	2758	2392	2827	2422	2019	2294	2676	2881	2901	2461	1610	2380	3553	4502	4563	4450	3947	3493	2494	2422	2680	3269	3536	3301	3071	2635	3042	3926	3851	3703	4662	4899	4929	2877	2147	3068	2648	2565	2444	2293	1901	1793	2519	2623	2304	153.6
BraA09g051700.3C	3298	3694	4110	3701	4142	2881	1183	1300	1486	2762	1803	2283	2189	1922	2253	3997	5370	3996	3589	3342	4438	1098	1759	1806	3950	3916	3443	1664	2551	2087	4980	5062	5204	5880	6118	5827	3881	3484	3501	1415	1894	1024	1822	1784	1604	2037	1840	1345	374.082
BraA01g002340.3C	2796	3106	3525	2688	4200	3820	3287	3204	3505	2146	3089	2938	2741	2526	2788	3110	3471	3305	5571	4110	3844	2217	2366	3236	3440	4048	3386	2380	2260	2307	2992	3473	2573	2942	3804	3702	3211	3371	3267	1922	2274	1836	2299	1735	2452	2615	2512	2100	78.7868
BraA06g031550.3C	2759	2602	3290	4551	4228	3846	1816	3135	2357	2558	3513	3813	3758	2730	3406	2434	2353	2579	2639	2241	4033	2189	3096	2936	3481	4078	3779	2379	2495	2409	2907	2224	1773	1661	2038	2385	4683	3744	5076	2715	2665	3458	2625	2375	3056	3257	3086	3052	602.992
BraA03g000150.3C	70	123	307	2470	5910	2912	4383	3513	3843	3900	5125	6970	2425	4539	5073	218	102	3156	1902	1452	4368	6212	4628	3668	9135	3970	4288	5145	6344	5523	375	221	271	458	510	613	356	741	515	2429	4042	4508	2244	2293	2230	2373	4086	4255	4.91962
BraA09g007910.3C	4833	5069	4671	2135	2804	2135	1712	1229	1077	1196	1743	1592	1212	922	1216	5944	6119	4535	4969	4754	3263	1139	2001	2627	3024	3347	2149	1715	1548	1764	5987	6622	4582	6788	7731	7928	2881	2483	2401	1777	2465	1677	749	834	939	1861	2255	1788	182.731
BraA03g040980.3C	2609	2890	2342	3864	6315	4360	4489	4825	5262	5187	4934	5235	4039	4145	4614	1510	1598	1765	1906	2025	2952	2773	2309	2453	2997	2381	2903	2655	2788	2774	2370	2106	1827	1282	1415	1440	2820	3062	3792	2020	1914	2352	4029	2952	3355	2158	2084	2214	94.2683
BraA10g024720.3C	3053	2432	2698	2205	2042	2462	1375	1489	985	1006	1429	1326	1631	1036	1245	6052	6871	4330	5292	4352	3212	1311	2302	2592	3261	3606	2741	1944	2157	1510	3965	3838	3175	5943	7668	7618	3770	3633	3065	3863	3895	4284	943	1112	1267	2680	2869	2315	321.848
BraA04g008060.3C	3250	3089	3090	2022	1330	1702	1847	1335	1396	1245	1189	1491	1403	1503	1190	3971	3891	5217	3845	3746	3449	4044	3131	3994	2801	3511	2630	4232	3393	3100	3792	3822	2873	4293	4313	6292	2424	2054	2289	3922	3669	4041	1823	1784	2299	3924	3404	4777	118.625
BraA07g031190.3C	2573	3208	3318	3120	5174	4439	3656	4159	3281	1922	2875	3057	3605	3048	3602	2747	2781	2952	3590	2991	3558	1528	1991	2804	3472	3369	3676	2177	1961	1641	2836	3224	2361	2088	2717	2956	3548	4472	4584	2738	2851	3150	1923	1928	2641	2869	2531	2120	184.448
BraA09g019380.3C	2584	3145	3212	3441	3794	4722	3426	3289	3523	3314	4010	3948	3280	2847	3580	1926	2170	3165	3586	3062	3641	2486	1744	2454	3769	3516	3835	2559	2179	2391	3274	3599	2432	2368	2575	2774	2657	1977	3754	1993	1988	2353	3554	2649	3142	2850	2504	2624	81.1017
BraA03g011900.3C	3480	3380	3490	2603	3768	2876	1898	1644	1610	2161	2350	2346	1866	1921	1957	3365	4693	4586	4278	3758	3319	1745	2026	2009	3424	3102	2981	2493	3246	2724	4521	5189	5396	5886	6349	5734	3197	2674	2546	1806	1932	1601	1769	1661	1650	2265	2315	2064	29.5998
BraA03g059120.3C	3204	2438	2813	3028	2818	2784	3172	4033	3721	3342	3047	2840	3926	3608	3744	2165	2282	2407	2392	1955	2758	2685	2270	2529	3298	2672	3195	2874	2900	2752	2942	2742	1875	1787	2599	2718	3442	3191	4521	3835	2742	3759	4009	2893	3547	3053	2877	3011	196.645
BraA10g010420.3C	3091	5554	4773	3675	4367	5027	3649	2599	2549	1938	4060	2774	2872	1974	3475	2037	1940	2599	3336	3511	3352	2035	1616	2960	3605	3980	3671	2255	1640	1818	4344	4190	2658	1403	1678	1884	5052	4496	6152	1788	2303	2355	1609	1201	1827	2916	2319	2277	82.3109
BraA08g020550.3C	1500	1547	1274	1893	1882	2397	4864	3949	5879	4959	4382	3885	3588	5338	4722	1998	2099	1960	2818	2491	3032	5060	2937	3676	3711	3693	3951	4564	4857	5525	1100	1102	1796	1464	1569	1962	1323	2068	1587	1886	1952	2150	3469	2897	3503	3143	2998	2722	29.9023
BraA02g043630.3C	3315	2199	2417	4281	3581	4186	2067	1497	1631	5516	4059	5788	3368	2861	2943	2803	2303	3257	3018	2441	3364	1452	3142	2316	3350	3330	3468	3155	3064	3883	2373	2040	2364	2266	2040	2928	4072	3914	4024	2858	2851	2818	2595	4196	1819	1997	2380	1305	294.107
BraA10g000450.3C	2687	2325	2423	2674	3274	2606	4065	4534	5126	4426	3304	3439	4135	4438	4637	1644	1692	1237	1599	1366	1793	2745	2208	1693	1779	1397	1803	2548	2552	2760	2571	2743	2861	1646	1625	1883	2335	2877	3865	2479	1735	1992	7866	6711	6793	3378	3222	3244	137.194
BraA03g052220.3C	3643	4531	4386	2792	2286	3064	1708	1598	1046	971	1045	1083	2086	1226	1649	4951	5848	4890	4192	3574	2739	542	1394	1930	1724	2668	1820	860	895	874	6860	6801	4797	5891	8426	8922	4601	4215	3906	2371	2760	2451	1062	1160	1294	1655	1757	1674	476.554
BraA09g044070.3C	3660	4431	4538	4116	4170	3740	2197	2279	2005	2807	2228	2865	2724	2607	2982	3805	4240	3907	3943	3133	3136	1226	1671	1797	3016	3229	2673	1718	2666	2372	4317	4651	4185	4109	4178	3969	4575	4134	3934	1533	1978	1401	2013	1892	1640	1374	1490	1131	402.408
BraA01g043070.3C	2346	3578	3562	3606	4852	3548	1738	1991	1702	2315	3332	3801	2328	1628	3047	3042	3503	2639	3854	3916	4116	1090	1640	2611	5468	5069	5298	1813	1585	1568	2906	2872	1926	2605	3323	3330	4929	4593	4993	1737	2216	1922	1935	1412	2140	3106	3151	2386	98.0041
BraA01g000040.3C	2649	2253	2563	2559	2461	2191	1643	2207	1766	2295	2686	2453	1853	1430	1749	2854	2907	3039	3008	2656	3602	4028	4129	3744	3386	3645	3243	4607	4552	5244	3074	3406	3051	2934	2637	3070	3483	2703	3060	3387	3014	4440	1464	1806	1922	3182	3801	4106	109.64
BraA06g034290.3C	2944	3249	3784	2791	3287	2946	1147	1110	801	1730	1274	1562	1711	1770	1516	4206	5351	4569	4577	3326	3049	1867	2902	2126	2724	3079	2799	2891	4637	3483	4578	4551	4527	5642	6646	6527	3928	3214	3085	2407	2550	2153	960	1059	977	1833	2208	1874	393.737
BraA06g041320.3C	3195	2565	2834	3229	2636	3840	2660	2993	2186	2026	2688	2560	3412	2944	2840	3314	3477	2724	4117	3208	3078	1650	2346	2792	2916	3429	3569	2325	2230	1857	2809	3248	2619	2904	3378	3719	4613	4719	4120	3736	3450	4498	1785	1528	2029	2659	2397	2015	212.859
BraA03g041620.3C	3421	3947	4194	4040	4378	3647	1453	1315	1070	2105	2371	2111	1703	1356	1683	4066	5148	5099	5294	4419	3910	938	1490	1746	3602	3519	3301	1641	2491	2019	4867	4940	4609	5761	6215	5727	3878	2971	3394	1425	1665	1028	1155	1144	934	1547	1646	1315	202.341
BraA10g019940.3C	3012	1479	2593	5031	3289	4646	2009	2248	1769	4038	3961	3838	3534	5186	2552	957	810	1183	1165	834	1139	1248	1994	1321	1401	964	1139	3813	3955	3613	2090	1832	1458	602	718	1355	4697	4366	8641	3512	2400	2487	6806	8505	6673	2625	3588	4595	216.785
BraA02g015220.3C	17169	5880	9807	11002	3551	8712	2660	4392	4362	6399	3485	2059	7837	2771	2164	0	0	0	0	0	0	0	0	0	0	0	0	0	0	0	8223	7979	8377	0	0	0	6064	3871	5217	0	0	0	2822	3242	3603	0	0	1	1923.08
BraA04g001960.3C	3087	3030	3697	3032	3231	2046	1152	1346	1043	2049	1705	1844	1681	1659	1860	4480	5327	3369	3771	3694	3706	1535	2277	1984	3401	3632	3104	1646	2644	1765	5589	5249	5018	5993	6557	6503	4592	3792	3216	2145	2375	1923	1195	1173	1086	2147	2298	1795	594.877
BraA08g012820.3C	2705	1471	1983	3487	1563	3876	5103	4870	5028	2993	2446	2810	4052	3876	2844	902	994	1907	2005	2158	3008	4745	3593	4497	1960	2284	2001	3790	2629	3459	632	817	669	446	480	606	2269	4060	4352	4837	3960	4441	5474	4265	5500	3360	2910	3212	123.667
BraA01g005100.3C	810	912	1612	869	2014	1363	4698	8771	11051	6730	2469	2326	3693	4269	5175	656	528	429	697	493	873	7657	2684	1602	1269	965	1380	2849	2725	2256	1278	1169	928	563	583	654	1127	1684	2287	3208	1908	4384	10227	6185	9730	2844	4698	4015	29.7467
BraA03g012320.3C	231	708	1261	2613	2335	4519	3536	5379	6440	3854	3457	3187	3211	3529	3735	596	549	1084	2842	1981	3098	4802	2506	3367	2124	4019	3380	3120	2332	3138	237	242	193	68	300	181	1247	2877	3714	2836	3574	4892	7470	5249	6956	5901	4317	4026	10.6973
BraA01g018460.3C	3107	3237	3529	3257	3534	4115	3593	3814	3427	2634	3102	2674	4063	3564	3758	2541	2332	2763	3048	2790	2811	1810	1770	2676	3013	3318	3638	2355	1910	2045	3019	2805	2074	1633	2318	2457	3889	3477	4870	2903	2725	2963	3027	2121	2690	3295	2517	2195	145.764
BraA08g030930.3C	3246	2171	2181	2351	1988	2179	2602	3013	2871	2146	1416	1300	2852	3747	2685	2883	2968	2281	2085	1728	2315	6333	4495	3999	1935	2202	1838	3814	4384	3742	2760	3104	2495	2764	3022	3573	3032	3378	2966	3134	2057	3590	2949	2892	3655	3099	4214	4749	183.511
BraA08g027790.3C	3003	2149	1959	2536	1860	1765	2717	3059	3680	4009	3827	2356	3098	3163	3941	3187	2758	1604	929	916	1225	3660	2932	2005	1145	1121	987	2123	2599	2981	5093	4787	14178	2988	3487	4650	1159	2020	2185	1940	1504	1309	6598	4615	3869	2862	2383	2247	97.1447
BraA04g029990.3C	3013	2517	2378	2275	2862	2424	2961	3358	3332	2007	3216	3361	2409	2183	2591	2657	2712	3269	2631	2510	2857	3359	2954	2994	2663	3339	2647	2754	2216	2420	2922	2697	2519	2208	2554	3127	2399	2851	2966	3537	3384	4427	3003	2854	4019	4094	4324	4401	130.428
BraA04g023310.3C	613	3491	2849	2907	2224	2447	6233	1510	5118	6710	8193	11635	7308	4624	16342	78	118	131	62	318	333	146	203	437	1175	1529	1447	770	842	569	350	1089	985	23	43	63	3966	7460	5939	81	279	195	5613	11072	5702	2417	3361	2142	32.7936
BraA10g020280.3C	3369	4308	4418	2939	3859	2061	998	1164	1031	2043	1914	1962	1600	1414	1898	4524	5877	3379	3602	3432	3828	1219	1906	1901	3968	3591	3285	2141	2673	2692	4829	5738	5750	7389	6650	6825	3466	2782	2586	1178	1692	939	1020	929	863	1941	2001	1511	264.813
BraA07g009050.3C	1755	3349	3354	2654	13191	5295	3166	3637	3121	2521	6753	7525	1993	1667	2911	1568	1581	2202	3559	3409	5457	2029	1155	2421	6772	4569	6728	1850	1278	1724	1856	1915	1088	939	1395	1380	1890	1657	3151	1250	1362	1291	2029	1288	2050	2651	2320	2261	39.9646
BraA06g002150.3C	1749	710	598	1270	935	1262	5715	2948	4546	3704	2953	2062	4559	4893	3993	1222	1445	1593	2447	1803	1993	4727	5559	6049	2065	3730	2605	6168	5526	8318	511	604	543	777	589	1151	1074	3799	1504	1625	2883	2805	3294	5133	3680	3467	5249	5064	51.6386
BraA08g027170.3C	3295	2025	1537	1917	2341	1827	2139	1697	1981	2718	2638	2612	2107	1964	2439	4175	5370	4018	4166	3193	4389	2465	3354	3905	4005	3573	3316	3742	4289	4457	2296	2642	3039	5040	4619	5545	1697	1749	1613	2797	2662	2765	1802	1571	1596	2785	2607	2304	117.632
BraA07g022770.3C	8150	4571	2831	3591	1771	1039	4482	7923	7764	13199	2145	4762	3101	6012	7803	527	1383	1614	875	339	386	1112	2383	1116	510	358	91	1172	1884	1676	1328	896	1519	1428	591	780	1017	2369	2634	758	279	475	15694	4962	8930	539	690	1217	429.588
BraA08g033270.3C	2707	2334	2088	2352	3684	3150	3659	2692	3853	3886	4295	4483	4228	4072	3909	1936	2247	2066	2518	2153	2954	2345	2440	2788	2862	3135	3245	3248	4325	4962	2425	2293	2765	2332	2373	2714	2097	3021	2228	1580	1894	2072	3337	3233	3485	2627	2779	2749	124.075
BraA06g013370.3C	4004	4442	4782	3882	4685	5599	3188	2958	2892	2348	3201	2635	3410	2507	3571	2166	2267	2672	3281	3006	2842	1227	1266	2146	3025	3104	2667	1529	1214	1298	4929	5379	3559	1932	2536	2499	4632	4215	5232	1403	1333	1491	2301	1923	2760	2323	2218	1899	208.597
BraA03g022560.3C	3552	3216	3305	2540	2605	2773	1704	1945	1782	2017	1783	1524	2757	2256	2609	3175	3719	3514	2323	2195	2194	2168	2493	2445	2651	2904	2689	2437	2396	2602	3850	3894	3093	3327	3705	4691	5392	4419	4235	2713	2559	2967	2726	2521	3052	3634	3784	3507	258.768
BraA02g004950.3C	3325	3837	3730	2480	3334	2404	2351	2577	2015	1611	2345	2169	2422	1572	2235	3775	4601	2536	3541	3710	3565	1018	1690	2544	2980	3553	2526	1273	1297	1014	4429	4684	3079	3662	4880	4588	5710	4727	4167	2671	2867	3387	1739	1629	2181	2977	2944	1982	268.418
BraA04g027270.3C	2258	1290	1141	817	1448	484	1304	441	1800	10548	7197	6870	3480	1832	2421	1445	1579	2618	686	1215	1167	869	471	594	2745	2333	2266	3407	2239	767	2473	1301	1124	571	1101	1372	1238	2248	1211	549	816	928	10200	20427	7942	6775	7257	4519	340.056
BraA05g026060.3C	1962	2636	3154	3329	3299	2866	2242	2814	2799	1920	2567	2300	3126	2701	3201	2722	2212	1907	2396	2369	4068	2113	2174	3257	2927	4088	3066	2531	1931	1839	3378	2730	1721	1799	2294	2966	4014	3850	3757	3412	3573	4620	2963	3095	3742	3978	3713	3557	334.875
BraA09g050980.3C	3339	2788	2355	2238	2074	2249	2103	2146	2049	1643	2726	2418	2090	1444	2102	3457	3977	5303	3406	2986	2771	3166	3243	2865	2986	3453	2689	2943	2993	3017	2922	3098	2931	4328	3390	5189	2423	2160	2878	3593	3057	4099	1963	1626	2268	2895	3734	4007	162.167
BraA05g030690.3C	121	334	1997	1938	211	34	12	11	10	177	1064	26	6	0	3	3343	4363	50421	785	763	42	38	84	3	175	377	21	2	7	56	2463	3989	16369	16644	7904	19258	332	13	46	213	43	50	213	344	3	213	26	4988	4.8082
BraA03g020720.3C	3388	3643	3262	2416	3970	3789	3528	3209	3428	2318	3335	3006	2911	2275	2953	2696	3155	2828	3628	2976	3386	1985	1837	3154	3385	3489	3469	2463	1936	1963	3436	3933	3237	2846	3505	3217	2634	2714	2665	1815	2130	1715	2575	2212	2667	3144	2815	2347	73.7763
BraA04g028660.3C	3481	3575	3625	2980	2889	3450	2425	2465	2311	1657	2309	2200	1946	1628	2134	4535	4339	3090	4932	4364	3071	1104	1689	2385	3354	3638	2959	2018	1878	1727	4728	4820	3374	3763	4960	4967	3843	3877	3502	2302	2792	2284	1567	1706	2136	1689	1619	1294	159.551
BraA04g004720.3C	3126	3497	3366	2499	3175	3653	2802	2516	2124	1490	2532	2049	2453	1724	2360	3779	4154	4840	5239	5068	4598	1278	2042	3451	3556	4768	3835	1895	1674	1428	3132	2705	1763	2290	3490	4048	3275	2895	2468	2350	2870	3402	1533	1182	2008	3463	2797	2620	243.576
BraA06g027930.3C	3239	1864	1895	2195	1751	2842	3545	3948	3724	2428	2241	2281	4047	3963	3282	2822	2701	3151	2809	2483	2265	4062	3804	4311	1809	2749	1909	3374	3358	3108	1883	1905	1572	1725	1928	2301	2128	3261	2017	3283	3325	4084	3165	2968	4327	3424	4073	3918	205.115
BraA01g002490.3C	2593	3095	3460	2889	3234	1581	742	891	693	1688	2489	1958	1180	894	1304	4451	6394	4002	4067	4110	4171	1054	1495	1862	4728	4483	4173	2068	2673	2486	4442	4677	4223	8369	8357	7966	3827	2585	2697	1224	1833	922	723	689	648	1768	1900	1394	179.422
BraA05g006520.3C	3937	3943	4672	4699	3736	6415	3358	3544	2656	1909	3151	2906	3434	2293	3165	2332	2196	3411	2858	2752	3014	744	1076	1829	2088	2205	2297	928	564	533	4284	4178	2498	1206	1787	2053	4650	4365	6101	2647	2600	3012	3044	2851	3868	2785	2165	2009	296.457
BraA04g010620.3C	3133	1453	1403	2008	626	1944	3317	3583	3881	2242	1029	1141	3079	3641	2850	4101	4050	3074	1843	1548	1590	3124	3642	2378	969	1366	980	2948	3698	2931	1079	1261	2184	3598	3479	4461	1961	3690	2463	4238	2858	3992	5465	5744	5314	4570	4328	4455	332.236
BraA01g002770.3C	88	235	373	352	422	357	11808	15843	18957	284	275	337	1806	4341	1564	285	36	67	331	229	398	31080	7561	7359	344	421	701	2216	2107	1366	189	132	120	35	63	77	210	1140	360	2488	1644	4255	3804	2065	4274	1944	1185	3151	8.61797
BraA09g041200.3C	3177	2976	3249	2793	3273	1715	922	1088	1111	2055	1862	2029	1447	1617	1742	4134	5267	3001	2683	2563	3696	1647	2582	2043	3553	3089	2979	2068	3131	2299	5233	5292	4946	6697	7261	6767	3776	3207	2793	2072	2313	1733	1538	1431	1324	2069	2317	1918	387.323
BraA01g023930.3C	3084	3829	4036	3123	3922	2503	1185	1037	904	1882	1936	2126	1255	1212	1581	4003	5433	4126	5305	4699	4059	1049	1833	1496	3935	3794	3354	1819	2559	2067	4768	5159	4539	5923	6182	6165	3781	3069	3278	1791	1889	1139	1049	1042	897	1566	1752	1260	267.004
BraA03g000250.3C	3122	2237	2560	3667	3148	3286	4761	5222	6694	4307	4047	4334	4120	5405	4908	1100	1056	809	1333	1344	2031	4801	3486	2393	1592	1646	1526	3151	2930	3211	1568	1369	1509	476	503	715	1731	2740	2796	1705	1532	1850	6106	5528	5949	2478	2665	2787	252.031
BraA02g020000.3C	2065	3655	2796	4175	2626	3098	1763	1640	1530	1940	2781	1908	1507	719	1042	5869	4101	5529	3852	3555	3212	2615	2366	2313	3136	4248	3935	1193	1340	1931	4550	4484	14745	4007	4043	6124	1276	854	1685	1760	1960	1936	1368	1114	626	2038	1805	1415	134.574
BraA07g040140.3C	1836	1444	1160	1095	721	1352	2067	2155	2835	1168	587	725	3233	3688	2926	2644	3312	1858	1957	1247	1716	7163	6521	4186	965	1703	1161	4252	4794	3148	2028	2099	2258	4394	3615	4566	1364	2419	1530	4812	3813	4858	3618	4477	4539	4249	4710	5074	57.0257
BraA05g038630.3C	3143	3845	3705	3827	4964	5183	3948	3458	4106	3918	3917	5137	3883	3624	4070	1969	2291	2163	3727	3196	2995	2176	1632	2222	2697	3435	3058	1871	1854	1728	2728	3187	2559	1838	2228	2365	2466	2905	3124	1504	1502	1360	2896	2011	2823	1875	1436	1489	81.163
BraA02g025470.3C	705	865	813	1209	400	1802	9288	14762	12306	2884	1103	604	4000	6952	2540	776	269	232	696	330	668	10764	4643	2304	760	985	921	1863	2004	2008	242	215	260	42	60	121	704	3273	1559	4008	3764	7655	4829	4509	6692	5009	2660	2725	83.1226
BraA03g000300.3C	3666	3280	3307	2605	3620	2770	4037	4104	4517	2444	3453	2956	3093	2978	3189	2560	2272	2202	2820	2673	3126	2672	2323	3414	2626	3289	2922	2135	1534	1797	3085	3269	2251	1461	2244	2267	2403	2624	2807	2410	2313	2899	3229	2561	4360	3079	3290	2718	138.901
BraA06g018160.3C	2971	4273	3743	1868	3192	2104	1443	1220	1226	1392	2090	1733	1128	834	1225	5007	5821	4472	4396	3679	2780	1288	1802	2307	2494	3101	1962	1465	1773	1911	5342	6952	6238	7879	8726	9495	1874	1572	1991	1017	1436	1154	1076	1020	1181	1850	2134	2009	57.1908
BraA04g032470.3C	2951	3066	2777	2380	2605	3117	2650	2357	2481	1773	2198	2102	2553	1979	2252	3428	3800	3246	3569	3031	2546	2301	2462	2886	2427	2770	2143	2060	1906	1749	4552	4798	4038	4586	4902	5085	2247	2533	3141	2580	2141	2792	2118	2102	2740	3064	3126	3015	85.5764
BraA06g003360.3C	3710	3480	4074	3483	4038	4012	3180	3709	2663	1886	2589	2269	3158	2547	2784	2642	3139	2894	3473	2958	3445	1176	1491	2150	2406	2871	2653	1500	1424	1286	3674	3784	2089	1688	2942	3152	4640	4298	4781	2690	2687	2891	2736	2132	2836	2713	2323	1890	363.326
BraA04g008320.3C	2978	1066	1510	1601	445	1840	1230	823	1286	5170	6302	6766	2246	1742	3111	3294	2066	1762	484	1179	2282	568	491	136	5508	3016	4800	3527	1935	3434	1954	1084	1375	4115	2502	4445	1682	2598	3656	5356	4196	4519	5193	5519	2271	4883	5343	3533	106.315
BraA04g011990.3C	1229	972	988	2230	1755	3276	3485	3228	4509	3796	3495	3320	3026	3586	2718	1212	1073	1899	2330	2217	3202	6754	4255	4576	3078	3256	2885	4669	3974	4866	515	571	454	496	725	963	1156	2673	1879	2747	3046	3771	4636	4030	4532	4143	4632	3945	39.0523
BraA01g030170.3C	1806	1666	1476	2208	2361	2109	3571	2166	3512	4201	2907	3571	3454	3194	2930	2786	2732	1842	1807	2098	3005	2585	3279	3195	3076	3104	3151	3305	3956	3983	1072	1249	1651	2576	2174	2528	2511	3561	3279	3006	2843	3083	3909	4405	3572	3109	3233	3875	70.2086
BraA03g005780.3C	3890	2886	2265	2795	2910	2476	2988	2454	2896	3268	2601	2772	3011	3136	2908	2812	3789	2732	3147	2831	3218	4020	3576	3115	2811	2783	2745	3566	4352	4037	2434	2265	2260	2925	2715	3041	2435	2820	2723	2233	1837	2190	2301	2074	2259	2141	2634	2529	184.43
BraA09g017930.3C	1559	1778	1678	1898	2643	3070	2336	2197	2590	2374	2734	3151	2093	1885	1877	2917	3110	3924	3556	3399	4370	3897	2600	3522	4130	3865	3991	4499	4622	4305	1716	1371	980	1832	2552	3367	1233	990	1818	3387	3183	3054	1994	1472	2084	5281	4926	4790	30.0425
BraA09g056140.3C	5269	2282	2108	2822	769	1869	2743	2380	2941	3503	1357	1647	3523	4461	2257	3995	3347	2340	1735	1460	1957	4232	3768	2957	1815	2243	2043	4198	4400	3952	3198	3511	2438	3296	2976	4807	1551	1790	1822	4964	2925	3973	2779	2352	2752	2179	2078	2806	226.446
BraA07g024100.3C	2521	2659	2134	2857	3773	3267	2429	1577	2020	3190	3693	4219	2161	1446	1963	4771	4450	4252	3137	2873	3024	1465	1998	2393	3075	2937	2913	2087	2707	2689	3158	3401	6090	6841	4132	6335	1807	1703	2150	2022	1847	2113	1456	1200	998	2202	2326	2078	76.1889
BraA06g009680.3C	3408	3620	3727	2309	3543	2999	1976	1840	1772	2278	2497	2792	1885	2124	2138	3663	4202	3709	4288	3499	2983	2138	1971	2326	3474	3634	3475	2439	2623	2499	3628	4760	3843	4728	5621	5237	2349	2027	2376	1579	1736	1318	1800	1525	1746	2358	2147	1849	64.5627
BraA02g019380.3C	2740	2759	2716	1693	2418	1478	1230	1111	1123	1881	1802	1942	1222	1186	1422	4378	5503	4217	4096	3799	3812	3079	3131	2790	3738	3909	3364	2976	3655	3232	3675	3860	3572	6396	7127	6775	1821	1365	1506	2042	2260	1760	1229	1073	1089	2626	2832	2533	221.193
BraA07g021280.3C	1874	3840	4845	4046	5945	2934	1434	1280	980	1962	2950	3605	1291	687	1389	4048	4810	3828	6818	5642	4663	547	1101	1445	4313	4560	3920	781	986	816	4544	5009	3831	5409	6841	6353	3153	1998	2381	653	1222	617	1087	806	1011	1342	1462	818	137.643
BraA07g019570.3C	2465	3191	2978	2279	3843	3323	3197	2768	2967	2119	3531	3399	3310	2424	3450	2330	2299	2573	3980	3711	3701	2009	1806	3254	4604	4840	4568	2959	1981	2269	2513	2864	1674	1899	2446	2553	2844	2802	2617	2537	2911	2694	1658	1213	1867	3136	2594	2560	119.719
BraA01g031690.3C	2021	1822	1780	1972	1962	1700	2663	3424	3556	3331	2516	2632	2646	3211	3006	2287	2475	2373	1991	1864	2711	4654	3737	2997	2736	2656	2860	3436	3833	3429	1873	1499	1581	2094	1981	2471	1681	2284	2739	2682	2404	2715	5287	4320	4412	3876	4313	4636	489.45
BraA03g003270.3C	1489	2845	3665	4730	8049	4098	2087	2422	1116	2335	3582	3744	2822	1429	2607	2190	2054	2725	4157	3809	4819	564	1108	1881	4319	4933	5093	1465	1067	918	3621	3103	1939	1770	2656	3255	5859	4316	5008	2679	2931	2483	796	747	988	1857	1618	1368	168.893
BraA09g008410.3C	4015	2462	2230	2727	2620	3570	3951	2176	2913	4336	3951	3885	3673	3677	3378	2000	2306	2787	1668	1748	2039	1997	2581	2477	2383	2043	2216	3063	2888	5199	2271	2523	2709	2172	2187	2746	2496	3380	2949	1649	1644	1540	3873	4340	3707	2212	2817	2895	66.3788
BraA03g000780.3C	5462	1263	751	4116	294	2645	4015	2510	2717	2036	193	128	4828	7944	1913	2024	1437	1064	741	347	613	3344	5018	2070	272	458	470	3821	4929	2958	946	699	592	566	343	1498	2666	7199	2780	7391	4225	7528	6717	7583	5580	2026	2250	3744	1063.99
BraA08g009110.3C	2938	2462	2551	2566	1891	3382	2995	2890	3507	1853	2256	2236	3288	2726	2705	2377	2488	3154	2925	2382	2498	3449	3111	3247	1585	2797	1884	2729	2392	2345	2793	2659	2159	2148	2346	2922	1837	2340	2776	3166	2885	3823	3814	3304	4306	3643	3958	4218	92.6994
BraA01g006840.3C	3811	3926	3319	1949	2710	2106	2437	2354	2143	1985	2360	1831	2239	2159	2754	3760	4020	2711	3155	3041	2548	2043	1988	2720	3381	3323	2701	2477	2237	2327	3770	4248	3220	3841	4548	4337	3051	2942	3247	2595	2387	2600	1813	1589	2181	2633	2677	2436	116.95
BraA10g031330.3C	2518	3436	3800	3204	3251	3880	2846	3681	3278	1977	3286	3074	3350	2286	3558	1909	1970	2779	3066	3233	3658	1851	1278	2783	2807	3503	3547	2004	1236	1357	2743	2117	977	623	1235	1468	4043	2916	5028	2676	2347	3094	3291	2470	4515	3845	3314	3489	33.8786
BraA02g034480.3C	2444	2913	3009	2045	3428	2386	1142	876	713	1570	1995	2173	1119	1267	1474	4282	5381	4293	5816	4930	4261	1370	2241	2257	4505	4676	4011	2574	3423	2859	3775	3819	3836	5603	6069	5945	2654	2506	2457	1463	2020	1251	727	586	584	2158	2203	1489	180.247
BraA10g019840.3C	1209	1730	1660	3155	4435	3944	4290	4254	4855	5524	7590	6979	4050	2853	3987	857	769	1485	3524	3042	3780	2678	1519	3044	4762	6566	7633	2608	2149	2403	572	572	290	231	590	450	2084	2444	3018	1338	1588	1600	3040	1644	1667	2506	2148	1216	26.8822
BraA09g056720.3C	1191	2775	1722	3487	2990	2778	6320	6315	8227	7667	4803	4838	5636	6366	8350	242	464	215	638	559	1043	2728	2315	2304	1802	1731	1944	4990	2930	5583	974	1016	896	198	217	161	2222	4421	4476	514	500	989	4403	2309	4128	1183	1119	1367	86.4148
BraA06g018870.3C	1799	2468	1734	1566	1968	1645	4579	3386	4754	3510	2239	2649	2081	2537	2361	2532	2854	2267	2179	2351	2745	5305	3971	3848	2162	2201	1979	3737	3603	3214	1079	1144	712	2376	2413	2956	1215	1752	2070	3448	2710	3346	3735	3364	4522	3986	4361	4599	59.705
BraA09g051110.3C	2143	2890	3050	3887	4671	3976	2469	1740	2247	3303	3730	4405	4466	2592	4330	2110	2344	2493	3409	3340	4299	1303	1925	3213	3990	4695	5233	2741	1758	1752	1982	2228	1361	1201	1693	1888	3460	2912	3535	2260	2213	2386	2162	2096	2053	2086	2301	1637	85.727
BraA05g035700.3C	2415	2079	1542	1775	1579	1971	3008	1965	3181	3024	2700	2747	2599	2627	2635	2436	3050	2582	2763	2579	2990	4947	3604	3926	3475	3150	2935	4865	4105	5344	1623	1747	2281	2941	2734	3140	1389	1729	1581	1922	1849	2098	2953	2624	2771	3607	3884	4463	25.3398
BraA01g005930.3C	2953	2399	2318	2151	1435	2521	2147	2750	2682	1976	1341	1331	3960	3697	3142	2941	3588	2314	2312	1763	1722	2114	2432	1772	1170	1461	1183	2298	3145	3055	4562	4499	5536	4447	3953	5364	1385	1871	2209	2226	2006	2233	4812	4637	4524	3412	3001	3167	106.913
BraA09g005210.3C	3758	3712	4139	3046	3535	2305	1234	1301	1029	2104	1626	1940	1720	1735	1834	4177	5716	4279	4794	3561	2889	1021	1583	1435	2412	2991	2447	1586	2288	1817	4901	5126	5207	5854	6726	6652	4087	3425	2833	1116	1406	726	1290	1228	1058	1506	1583	1170	358.239
BraA05g035260.3C	958	857	1117	1594	1597	1610	4494	5150	5534	3977	2101	2496	3356	4522	3321	912	638	884	1125	923	2311	5884	3791	2991	2473	1872	2261	4544	5189	4098	327	240	156	159	231	298	1462	3016	2696	3950	3116	4601	6393	5242	5998	3858	4314	5103	80.6045
BraA01g015520.3C	3814	5149	6907	4324	6397	3576	2301	2281	1886	2514	4482	4535	1915	1077	2081	2048	2017	1289	1956	2004	1994	731	952	1057	1705	1889	1652	649	614	437	9279	8194	6644	2413	2486	2885	6948	4392	5155	1067	1036	1135	1530	1321	2045	1132	972	857	221.205
BraA09g064980.3C	3168	3637	3649	2701	3992	2488	1417	1064	1071	1974	1828	1982	1373	1304	1708	3480	4640	3686	4484	3746	3559	1853	2126	1736	3428	2966	2847	2114	2907	2348	4896	4704	4680	5823	5899	5603	2863	2538	2525	1711	1834	1461	1361	1162	1070	2035	2357	1919	371.08
BraA07g021060.3C	2493	3296	3336	2980	3117	2314	842	901	693	1618	1567	1558	996	1059	1405	5427	6430	5411	6304	4984	4690	1229	1796	1947	4147	4648	3989	2588	2959	2886	2938	2959	2794	5999	6125	6130	2799	1962	2402	1246	2179	1119	789	732	577	2008	1743	1461	274.099
BraA04g025540.3C	2496	3155	2540	1856	4002	1775	2632	1713	1991	3006	3484	3902	1616	1823	2211	3060	3764	2795	4533	4046	3624	2845	2519	2836	4673	4217	3987	3492	3462	4059	2412	3231	3041	4209	4204	4252	1372	1524	1288	1062	1570	1217	1557	1266	1482	2546	2686	2447	52.9372
BraA04g003370.3C	7535	2805	2722	2773	1516	1779	4026	3967	4055	2634	1753	1658	4401	3446	4387	2336	3675	3204	2959	2477	3457	1859	3333	4817	4707	2262	1640	3442	4778	4176	982	963	846	756	1173	1694	2118	3673	2793	3425	2215	1531	1379	875	1618	2640	2521	3688	389.159
BraA06g018040.3C	3142	3307	3356	2774	3532	2160	1201	1059	951	1833	1697	1789	1207	1264	1518	3989	5391	3876	4510	3924	3569	1016	1917	1658	3518	3042	2827	1832	2742	2348	4547	5123	5267	6885	7143	6936	3186	2547	2863	1229	1556	935	1218	1044	1062	1692	1911	1298	272.025
BraA01g003590.3C	3078	2427	2176	2687	3077	3040	2494	1894	2290	2886	2243	2411	3195	2682	2797	2724	3237	2552	2656	2662	3716	2309	3300	3074	2808	3158	2901	2590	3399	3432	2611	2709	2576	2332	2626	2772	3564	4305	3157	2080	2516	2741	2301	2826	2437	2344	2886	2706	334.317
BraA08g017810.3C	1945	780	851	2147	486	1665	2100	1745	2498	2178	1567	1429	3571	3735	2036	3547	3030	2507	2587	1941	1760	7443	7365	4245	1526	2508	2088	4976	4368	3349	378	557	502	2211	1514	2832	1998	2812	2637	4898	3519	3906	3785	4513	3127	3776	4316	4125	80.5017
BraA10g013290.3C	8074	2643	2231	2445	702	926	2303	3547	4472	3214	1459	1476	3049	3715	4152	2283	5083	2107	1752	1468	1391	1200	2474	3980	3055	796	512	3261	5042	4252	3707	3006	5701	3250	3096	3735	1410	2818	1217	1970	887	782	2640	2910	4489	2076	3175	3291	1404.83
BraA04g006490.3C	2641	2699	2940	3131	3309	2656	1443	1374	1218	2375	2044	2326	1984	1964	2083	3938	4681	4156	4777	3769	3460	1373	1993	1803	3464	3672	3416	2200	3178	2886	3337	3165	3264	5544	5706	5760	3286	2610	2830	1711	1933	1389	1541	1469	1219	1888	1883	1564	290.372
BraA03g016800.3C	3563	4430	4476	2486	3896	2212	1681	1495	1408	2346	1502	2029	1980	1875	2351	3058	3867	2787	3487	2835	2781	1646	1958	2002	2671	2910	2656	2210	2366	2554	4606	5724	5649	5267	5808	5153	3154	2510	2641	1556	1755	1426	1431	1465	1425	2099	2024	1759	255.417
BraA01g021160.3C	4046	3337	3736	4021	2836	4665	3844	3702	3804	3232	3531	3134	4245	3401	3553	2049	2086	2327	2488	2504	2442	1652	1556	1700	1873	2578	2107	1375	1305	1097	3952	3462	2626	1439	1964	2376	2989	3425	4250	1674	1441	1804	4068	3293	3863	2233	2056	1806	231.662
BraA09g043060.3C	1898	2986	2830	1527	3504	2297	2201	1476	2066	1668	3115	2917	1400	1206	1979	3301	3844	4292	4932	4823	4494	2238	2037	3328	5572	5450	4636	2819	1937	2096	2320	2537	1911	3866	4160	4591	1459	1386	1715	2708	2819	2731	979	837	1238	3329	2818	2608	42.6787
BraA03g027870.3C	3019	3359	3506	3132	3227	3632	3436	3939	3219	2910	4363	4181	3238	2218	2961	1864	1748	2671	2246	1942	2450	2263	1513	2307	3339	3412	4042	2230	1788	1988	2727	2097	882	829	1400	1790	3139	2923	5195	2957	1950	2755	4064	2274	3401	2608	2902	2707	104.652
BraA01g016380.3C	1628	2407	2495	2602	4583	3050	4077	4146	4052	3570	3905	3401	3466	4194	4239	1629	1442	1596	2600	2393	2770	2449	1895	3024	3579	3357	3572	2840	2218	2303	2047	1759	1064	1135	1495	1662	2875	3174	3775	2305	2084	3157	3058	1885	3136	3095	2635	2600	53.5342
BraA07g039660.3C	1355	695	1195	1259	831	1130	2370	1647	2358	4529	2366	2103	4308	5035	3772	803	897	561	1028	854	974	5368	5189	1620	1404	1637	1540	4781	8066	9447	2276	1429	1650	837	593	1060	883	1717	1072	2133	2067	2488	8406	8698	4930	3677	5185	4174	123.896
BraA03g016940.3C	1288	671	726	1333	565	1516	3886	3993	5099	2117	1436	1401	3663	5447	2879	1106	1025	882	1371	737	1156	7873	5097	3579	1241	1248	1401	5113	6133	6056	573	490	1027	470	551	758	921	2601	2087	4510	2669	4038	6800	5283	5771	4299	3974	5187	48.8009
BraA03g043720.3C	2922	3204	3738	2760	3612	2970	2194	2485	1869	2217	2777	2862	2290	1954	1956	3147	3692	2524	3655	3030	2908	1513	2137	2252	2729	3101	2838	1938	1971	1727	4071	4368	3752	3957	4532	4591	3454	3183	3406	1916	2085	1904	1676	1533	1949	2209	2316	2037	202.187
BraA01g037700.3C	2797	2700	2329	2599	4024	2310	2100	1800	2275	3252	3124	3221	2019	2314	2491	2845	3520	2586	3114	3044	3439	2275	2396	2788	4221	3313	3546	3472	3586	4034	2711	3853	3500	4316	4443	4001	2222	2130	1962	1058	1536	913	2094	1509	1956	2115	1976	2004	121.371
BraA06g025300.3C	5281	2462	2557	3577	1916	3911	3309	2739	3215	3386	1707	2535	4180	3534	3820	2114	1884	1612	1749	1366	2269	1496	1975	2418	1865	1504	1530	2860	2981	2981	3257	4354	5319	2957	2092	3199	3934	4433	3637	2426	1956	1910	3072	2719	2527	1789	1731	1696	173.657
BraA03g028820.3C	3204	3933	3879	2992	3565	3277	3121	2491	2297	2692	2624	2601	3527	2760	2925	2772	2613	3815	2955	2390	2206	1026	1305	2061	3428	3194	3596	1622	1459	1616	3405	3942	2287	2425	3638	3524	3867	3790	5165	3300	2309	2361	2011	1433	1671	1567	1731	1327	139.709
BraA02g028700.3C	2978	3276	3402	2688	3614	2620	1403	1352	1365	2155	1821	2144	1700	1633	1737	3463	4641	4296	3665	3264	3049	1557	2281	1876	3174	3242	2769	2237	3014	2753	4202	4258	3952	5358	5944	5776	2997	2429	2541	1377	1621	1170	1747	1307	1445	2170	2338	1840	325.427
BraA03g036860.3C	1718	1281	1484	998	1252	1186	1915	1837	1294	2487	991	951	5661	4550	6870	3486	3801	1316	1972	1371	1518	2875	3330	1193	697	1191	1156	2181	1365	1062	3150	2623	3801	4481	3625	5512	838	1289	1131	4051	2665	2122	7784	7770	4522	5069	4079	3952	145.231
BraA05g011680.3C	1141	1194	1050	1103	1669	930	1952	1524	2389	2688	1815	1863	1729	1980	2013	2644	1770	1849	2224	1593	1939	18834	9681	5363	2038	2295	1875	4656	4974	4627	813	806	723	1813	1608	2344	920	1080	995	3290	2176	3850	2204	1836	2101	3758	4361	5159	47.0078
BraA02g007980.3C	1973	1737	1974	2139	1538	2279	3612	4168	4560	3891	2521	2110	3820	4528	3835	1549	1143	1112	1424	1475	1969	4708	2611	1991	1788	2126	2147	3591	2879	3396	2001	1873	1539	1114	1117	1253	2010	2385	3160	3505	2683	3750	5304	4272	4751	3654	3458	4766	150.464
BraA06g029140.3C	2664	2065	1994	2151	2560	2481	3120	2350	3231	2953	2734	3308	3150	3084	2949	2111	2417	2566	2291	2065	2432	3668	3160	2876	2234	2232	2424	4075	3922	4211	2093	2267	2257	2536	2070	2691	1626	2114	1959	2068	1723	2119	4223	4327	3594	3117	3306	3618	143.372
BraA02g016890.3C	4161	2415	2308	2426	2063	1732	2505	2679	2689	4047	3033	2877	3205	3478	3015	1675	2215	2444	1383	1238	1706	2595	2917	2059	1823	1794	1480	2897	3439	3805	3335	3069	3544	2269	1866	2387	2911	3119	2907	2538	2059	2495	4043	4849	4246	2590	3287	3194	457.492
BraA04g031000.3C	4201	4104	5452	3277	3383	2705	1359	1576	983	1205	1726	1724	1253	1018	1129	4332	5204	3134	3628	3258	2405	484	1216	1315	2089	2130	2023	1041	1239	931	6058	6161	4801	4693	6141	6025	5606	3796	4332	1917	2338	1820	953	1237	1234	1549	1503	1104	537.772
BraA05g042530.3C	2619	2730	2882	2172	2550	1606	1201	1041	973	1679	1386	1659	1294	1313	1519	4180	5170	3267	5259	4293	3703	2074	2689	2212	3435	3827	3509	3152	4388	3612	3394	3553	3438	6183	6082	5998	2216	1944	1750	1983	2064	1670	1082	935	882	2185	2255	1780	49.7734
BraA10g024010.3C	1869	1533	1632	2550	1657	3025	3675	3461	3780	5367	2105	2918	5440	5691	4074	1260	1231	1704	1799	1664	2176	2119	2720	2585	2102	2361	2455	2375	2779	2386	1395	1619	1295	1317	1347	1689	1910	3406	2590	2358	2202	3002	5557	5439	5917	2641	3181	3295	46.5211
BraA01g037110.3C	2800	2229	2616	4010	2566	3938	2665	2135	1866	3777	3165	3359	3254	2298	2483	2497	2055	2394	2654	2336	2881	1551	1728	2241	4110	3373	4406	3452	3354	3620	2159	2589	2107	1694	1968	2309	2196	1948	4377	3824	2419	3088	3204	2450	2807	2111	1764	1777	83.0796
BraA02g025880.3C	3366	3737	3947	2144	3633	3069	1922	2231	2188	1728	2864	2458	1500	1362	1811	3039	3371	3573	3407	2991	2718	1551	1710	2099	2965	2968	2796	1695	1568	1496	4929	4531	3361	3559	4360	4512	2926	2557	3181	1739	2253	2332	2264	1854	2579	2700	2691	2344	145.009
BraA09g013500.3C	3501	2774	1878	3036	2265	4149	4310	3304	3740	3382	3159	3236	4307	4445	3569	2096	2125	1939	1877	1999	2611	1534	1478	2050	3319	2495	2235	2909	2744	2675	1673	1997	1546	1755	1633	2043	3009	4264	4012	1844	1868	1865	3639	2862	3557	2442	2671	2560	129.634
BraA06g043990.3C	1824	1315	1058	1099	1160	1122	2998	3027	4933	3144	2894	2249	1873	2332	2405	1840	1983	1873	2064	1829	2213	7401	5707	3868	1543	2558	1298	3418	3358	3708	1349	1761	1484	2823	2172	3017	981	1631	1304	2148	2746	3472	3965	3963	4540	4388	4947	5461	70.9083
BraA06g040060.3C	1433	1923	1780	2626	4094	2644	3362	4762	5882	3050	1541	1764	3366	3569	2675	1278	1628	1257	1573	1321	1902	4526	4216	2067	1729	1746	2337	1498	1844	1370	1199	1379	799	1258	1189	1538	4238	5022	4085	2194	2214	2951	6589	6733	4851	3489	3162	2505	76.8906
BraA10g016220.3C	2744	2226	2429	2802	2747	3448	2924	3447	3250	2511	2863	2751	3439	2620	2977	2342	2444	3020	3181	2573	2569	2193	2284	2417	2421	2543	2398	2066	2087	1915	2481	2455	1863	1879	2242	2299	2881	3126	3337	2641	2449	3070	3613	2830	4131	2836	2970	2895	111.008
BraA09g056000.3C	3943	3688	3546	3212	3972	2949	3151	3682	3591	3060	3587	3181	3775	3783	3606	1970	1997	1275	1797	1716	2449	1803	1728	2275	2543	2559	2598	1815	1784	1727	3520	3701	2881	1518	2015	2073	3704	3766	3557	1464	1485	1835	3057	2614	3434	2185	2155	1901	188.438
BraA01g022230.3C	2911	3804	3409	3345	4851	3912	4015	3999	4574	3072	4023	4039	3103	2814	3681	1339	1470	1487	2286	1989	2274	688	760	1542	2817	3014	2737	1351	891	991	3651	4035	2612	1668	1909	1883	3497	3485	4115	981	1114	1060	4189	4039	5960	1546	1355	1190	122.751
BraA04g007460.3C	2231	2302	2791	2289	3570	2991	2656	2935	2502	1524	2353	2141	2701	2388	2394	2120	2231	1953	3089	2519	3356	2151	2309	2601	2351	2766	2672	1730	1560	1412	2558	2630	1769	1659	2480	2502	3623	3982	3728	3919	3674	4672	3094	2894	3508	3675	3495	3021	213.812
BraA02g031740.3C	3633	3310	2745	4071	2968	2352	6833	4287	7873	5060	3047	3249	6234	8640	4834	5	29	90	109	100	203	481	313	273	206	207	216	640	795	1151	1595	1832	5163	38	36	26	3230	7658	4677	36	60	59	8728	12733	7921	308	545	807	166.094
BraA09g058390.3C	3609	4537	4750	2721	3337	3378	2622	2414	2343	1588	2749	2046	2494	1969	2545	3139	3102	3000	3296	2818	2987	1479	1570	2387	2286	2971	2667	1367	1073	1179	4791	4493	2738	2149	3271	3321	3976	3184	3826	1923	1805	1977	2126	1652	2379	2484	2324	2280	88.3587
BraA09g057070.3C	17	0	0	0	0	0	0	0	0	0	0	1141	0	0	0	2208	2758	1698	4511	4898	7579	9112	6139	10090	3710	4439	3460	6917	6445	8861	161	0	0	1197	1667	2130	0	0	0	6039	5883	3771	0	0	0	9288	7518	7372	1.45773
BraA01g043170.3C	3640	3047	2434	2312	5709	1695	1827	1435	1671	3471	2793	3605	2002	1752	2097	3460	4762	2818	3126	3207	3658	1545	1790	3382	4041	2894	2671	2760	4138	3734	2494	3146	3277	4178	3606	3757	2812	2196	2079	1439	1676	1242	1489	1571	1213	1624	1874	1799	192.431
BraA02g041550.3C	5539	1978	3317	2962	1308	2490	3269	4387	4585	2653	1006	1292	3532	5160	2501	1148	1073	1187	1027	573	589	2659	2678	1387	635	764	633	1455	1657	1374	5836	5960	7208	2373	1585	2443	1656	1708	3244	2158	1033	2385	9338	7164	5966	1246	1420	1404	324.402
BraA09g006930.3C	712	1169	1829	3478	4306	6650	2686	3544	4669	2832	3318	4037	3379	3682	3306	950	983	1446	3680	2652	3229	3737	3033	2325	1254	2602	2356	2200	2346	2659	813	567	824	265	657	700	743	1724	2247	1407	1918	2409	4963	5678	7836	3963	3389	3702	25.0198
BraA04g008160.3C	2612	2662	2315	2666	11856	4329	1983	1338	1344	4203	5777	8696	1990	982	1781	2334	2653	3107	2784	3557	5206	425	789	1454	5851	3437	5702	1607	2237	3543	2126	2074	2583	3220	2178	2906	2564	1902	2112	1142	1058	949	832	729	600	862	883	792	99.1755
BraA04g016610.3C	1434	1005	1276	2297	1588	2049	3179	3724	4439	4207	2852	2936	3723	4431	3732	1127	911	1269	1133	1070	2263	4625	3247	2698	2790	1927	2655	4000	3951	3921	883	933	865	765	802	997	1865	2324	3070	2516	2272	3056	5830	4624	4876	3898	4045	4415	29.9876
BraA10g024750.3C	2425	2966	2558	2269	3065	3484	3225	2816	3374	2845	2594	2896	2927	3026	2924	2095	2263	1999	3586	3098	2982	3467	2428	3157	3092	3240	2898	3411	2895	2867	2526	2748	2175	2337	2701	2877	1824	2349	2268	1936	2105	2170	2329	1899	2590	2352	2147	2178	84.061
BraA06g009500.3C	2945	3375	2276	1726	562	2230	2771	1019	1346	908	141	672	2601	1235	1700	3162	5002	3200	1619	2022	1578	611	4827	2623	577	1370	619	714	1075	659	5948	6019	3454	7082	6627	8852	6021	8133	4611	2783	3525	2545	559	380	506	3023	2232	865	382.454
BraA03g027210.3C	2710	4482	5223	2132	1847	2700	938	996	575	574	1587	645	628	497	1161	3827	3721	5034	4399	3913	4125	958	1351	2391	3098	3311	3681	1089	563	645	7177	6074	3576	2882	4275	4962	5129	2544	4887	2639	2761	2834	922	442	683	3369	2347	1934	462.544
BraA10g032390.3C	2315	2634	2810	2177	3099	3034	3202	3454	3601	2173	3464	2705	2994	3133	3650	1976	1726	1910	2501	2414	2718	2516	1973	2711	3355	3421	3307	2423	1778	2046	2100	2120	1332	1389	1776	1830	3041	2998	3735	2618	2445	2986	3373	2342	3390	3550	3019	2925	123.477
BraA04g015400.3C	3822	4232	4002	2680	3460	2726	2357	2190	1615	1632	2931	2619	2285	1851	2289	3495	3586	2798	3596	3211	2720	1254	1502	2264	2850	3360	3068	1900	1664	1677	4415	3751	2884	2847	3704	4050	4092	3439	3932	2118	2186	2186	1333	938	1330	1982	1800	1500	201.458
BraA04g025560.3C	2118	1372	1694	2528	2957	2429	2971	2922	3397	5127	4124	4473	3660	3900	3956	1252	1170	1512	1851	1423	2048	4476	3192	2718	2564	2617	2953	3772	3701	4684	1390	1306	1097	838	956	1451	1559	1859	2411	2159	1815	1798	4668	3584	4074	3119	3069	3116	56.1504
BraA05g029400.3C	3777	3286	3097	3083	3822	2930	1615	1518	1317	2264	1916	2159	2081	2193	2459	3050	3776	2859	3369	3168	2652	1293	1715	1838	3194	3127	2935	1948	2458	2329	4429	5130	5078	3709	3534	3958	3959	3619	3503	1041	1530	1087	1704	1618	1582	1844	1800	1441	207.636
BraA09g018690.3C	5500	1655	1694	2220	950	2312	2305	2525	2635	2510	1682	1339	2858	2757	3198	3724	3620	1878	1361	980	2033	1523	2082	2937	1959	964	1005	3162	3987	3383	3477	4557	6856	6319	3611	6142	2543	2566	2162	3113	1882	2582	2380	1820	1757	1716	1757	1700	232.472
BraA01g042910.3C	2409	3143	3229	1849	2964	2213	1036	826	672	1338	1646	1698	949	799	1290	4716	5767	5579	5982	4770	4189	896	1847	2094	3989	4217	3549	2065	2733	2470	3503	3377	3081	5545	6208	5914	2793	2113	1827	1253	2080	1167	670	674	627	2087	2036	1619	164.782
BraA03g013140.3C	2101	2035	1995	2539	3847	2396	2956	2038	2161	4533	2738	4261	2181	1940	1872	3069	2956	2004	3146	3426	3675	2074	2008	2336	4098	2964	3651	3075	4091	3848	2274	2887	2238	4419	3627	3583	2191	2281	2057	1487	1683	1045	2624	1829	1613	2082	1808	1648	53.8669
BraA08g016030.3C	1974	1976	1679	1602	3115	2394	3079	3278	2336	4505	3464	2909	3325	3404	3563	2362	2465	2643	2936	2427	2568	2604	2181	2686	4032	3863	4170	3206	2333	3101	2747	2291	1736	2470	2717	3204	3217	2809	3455	2616	2206	2687	1133	610	783	2633	1955	1867	76.2435
BraA03g059880.3C	2604	3432	3368	2646	3151	1692	833	858	657	1719	1793	1900	1106	838	1399	4138	6013	3431	3667	3442	3481	1091	1543	1778	4243	3684	3749	1809	2203	2211	3854	4246	3807	6970	7350	6670	3808	2476	2520	1293	1664	927	632	633	607	1845	1854	1439	163.746
BraA08g020320.3C	1946	1403	1145	1877	609	1843	7127	5456	7844	4511	2272	2361	4724	5253	4149	751	583	429	752	1217	2149	5873	2529	4121	1421	1353	1125	3202	1667	1922	702	714	352	106	142	136	1438	3585	2440	1606	2143	3156	6721	4124	6710	3386	2408	5327	85.6884
BraA03g021070.3C	4233	3053	2665	3206	2161	2462	2499	1933	2136	2160	2091	1968	2694	2233	2239	4936	3432	3754	2295	2916	2692	1926	3774	2442	2061	2776	1948	1813	2315	1823	2512	2739	2558	2159	2127	3655	2946	2877	2584	3019	2621	3229	2617	2810	2274	2142	2600	2501	209.562
BraA09g063550.3C	1901	2558	2790	2918	3139	4059	2901	2818	3135	1934	3840	3421	2798	2008	3068	2083	1892	2615	3664	3408	4189	1781	1679	2881	3366	3967	4040	1949	1680	1923	2643	2420	1812	1399	1778	1929	2047	1684	3002	1782	1966	2388	2877	1769	2800	3555	2987	3099	45.4856
BraA10g020830.3C	2397	2145	2187	2273	2761	2136	1523	1458	1472	2013	1643	2121	1921	2271	1846	2847	3404	2697	3272	2705	3116	2693	3313	2339	2951	3055	2771	3069	4130	3578	2892	3305	2986	3870	4319	4259	2720	2502	2123	2100	2140	2149	2029	2044	1927	2762	3090	2972	191.776
BraA02g009550.3C	2887	2007	1892	2490	2429	1519	2824	2576	3342	3631	2215	2810	2791	3370	2844	2330	2367	1661	1945	1606	2433	4205	3566	2978	2069	2271	1990	3464	4106	3896	2452	2671	2698	2593	2610	2578	1805	2164	2158	2422	1740	2356	3301	2687	3105	2487	2926	3008	115.489
BraA08g032410.3C	1601	3057	2476	4105	6189	3978	2628	1940	2280	4064	4823	5330	2850	2224	3220	1208	1459	2825	2649	3079	4921	864	857	1405	8484	3520	5454	2182	2271	2450	2053	2040	1358	1118	1878	1615	4007	2470	4074	1530	1414	959	1828	914	1128	1153	1237	987	51.4198
BraA03g052050.3C	3043	5398	6569	2898	5329	3010	1894	1511	1341	1850	4207	3662	1324	709	1708	3948	4074	2416	4153	3913	2845	457	1106	1619	3376	3584	3145	745	861	599	4824	4718	3300	3295	4306	4090	4795	3090	3166	533	1367	657	906	660	1268	1201	1519	1014	179.391
BraA01g007920.3C	1401	997	1298	334	557	461	814	1848	291	690	43	61	4713	2436	8148	5635	6745	1685	2981	1805	1397	643	1608	234	107	409	186	191	155	178	3496	3979	3485	8244	6827	10612	350	296	211	2410	1662	799	10469	7220	4158	6157	4262	3280	48.1919
BraA03g022860.3C	2214	1710	1373	628	1130	474	1241	5075	3711	4632	1931	2298	863	687	3480	325	935	5093	2063	717	918	5010	10217	2291	2689	1861	809	5393	5935	7226	653	294	426	1986	695	936	270	448	506	702	407	494	5937	2386	3981	2050	10898	9851	147.502
BraA07g020140.3C	1112	712	496	878	223	1225	3511	1779	4360	2732	649	724	2612	3469	1820	1000	1037	1037	800	620	956	10867	6646	3833	816	862	842	5394	4285	4309	178	225	270	346	237	518	652	1705	1011	3334	2608	2947	7668	6886	7127	5272	7210	8008	8.10767
BraA01g006800.3C	3460	1402	2001	3105	885	1326	1385	1509	1457	2560	1096	1306	3940	5087	1963	3175	2340	2361	2242	1633	1592	3371	4122	2283	1038	2218	1055	4884	4932	3005	1785	1702	1199	1972	1411	2120	2135	2896	2333	4145	2879	4068	5220	5243	3156	2713	3647	4415	140.29
BraA05g024380.3C	8	438	1237	1539	54233	3052	542	540	285	1222	14547	20748	55	54	416	2	76	94	1464	1143	3395	1	3	67	6742	2813	7583	10	14	48	260	170	61	22	17	14	1120	413	1117	6	31	3	14	4	12	42	49	19	0.727775
BraA07g022160.3C	2404	5612	5247	2939	4657	4612	2879	2414	1784	826	4281	2429	1413	976	2813	1909	2155	2389	4149	3884	3351	365	368	1460	4058	3468	4527	730	204	363	4493	3533	1370	865	2626	2120	6312	4340	6388	1837	2249	2407	1088	549	1125	2506	1955	1313	109.071
BraA06g028190.3C	3214	2328	1966	2420	2323	3198	3022	1986	2847	3264	2840	3078	3116	2882	3051	2775	4140	2843	2286	2568	2722	1748	2175	2568	2370	2365	2401	2817	2837	3915	2103	2547	2858	3450	2820	5099	1446	2195	1728	1093	1292	1087	2386	2808	2846	2560	2723	2602	53.1852
BraA09g050070.3C	3069	2845	3344	2881	2604	1950	898	926	722	1460	1138	1213	1299	1327	1187	4500	5385	3265	3543	2784	2940	1342	2155	1556	2401	2434	2285	1670	2525	1625	5242	5222	5516	6334	6393	6184	3558	2761	3296	2446	1921	2145	811	911	731	1406	1823	1338	591.408
BraA03g022370.3C	3352	2609	2431	2613	2001	3604	3951	3956	4006	2696	2138	2009	3769	3818	3841	1701	1532	2054	1815	1501	1759	2535	2220	2071	1775	2232	2049	2992	2551	2736	2102	2209	1650	1083	1318	1622	3135	3727	3345	2495	2260	2823	3882	3462	4058	2469	2795	2511	228.413
BraA03g043170.3C	3508	2542	2728	2858	2974	2816	3311	2871	3134	3248	2563	2642	3510	2998	3206	1935	2291	1710	2009	2020	2495	2926	2952	2427	2190	2236	2442	2176	2371	2161	2894	2988	2680	1651	1913	2105	2983	3809	3277	1867	1891	2208	2801	3019	2977	2106	2445	2271	381.021
BraA06g037410.3C	2598	1689	1594	1694	704	1462	3309	3018	1602	1952	1382	3217	5706	5400	3911	3617	1860	1516	1877	1593	1467	1104	1377	2137	3235	4572	4196	4014	1710	2194	4654	3417	2368	3464	3546	6121	2990	4296	2423	4926	3407	5068	636	374	384	552	336	444	174.382
BraA07g015870.3C	2686	2241	1426	1880	2812	3118	3901	2500	3597	3137	3601	4056	3064	2248	3342	1457	1676	2549	1728	2022	2825	3459	2772	3150	3387	2505	2902	3895	3140	4337	1638	1707	1320	1370	1321	1394	1944	2479	2518	1878	1670	1887	3162	3066	3077	2278	2688	3787	98.844
BraA03g056290.3C	4244	1454	1798	3845	1803	2366	2302	2399	2523	3479	2884	3455	4902	4314	3110	2560	2489	1218	1974	1344	1495	3115	3290	2441	1606	2475	3244	3931	3667	2943	1509	2105	1489	1821	1288	2405	2499	3114	3173	3233	1793	2183	3876	3171	2441	1980	1976	1800	173.65
BraA02g009970.3C	3039	4300	4383	2878	4434	3945	3509	3377	3656	2337	4120	4042	2380	1545	2657	1832	1859	1960	2703	2871	2575	1679	1069	2222	3094	2979	2705	1751	1225	1536	3773	3712	3486	1417	1823	1711	3031	2734	3675	870	1083	846	2835	1888	3079	1955	1985	1802	56.1477
BraA09g013680.3C	1463	1746	1441	1972	1647	2767	2859	2795	3627	2018	1374	1676	2954	3258	2531	1528	2022	1982	1723	1656	1898	3998	4970	3007	920	1451	1357	2229	3100	2359	1327	1219	1173	1343	1725	2173	2300	3594	3099	3577	3391	4389	3602	5248	4898	4154	4611	4151	175.967
BraA03g043300.3C	2474	2526	2608	2601	2855	2608	2188	2779	2428	1898	2853	2877	2632	2283	2575	2204	2405	2700	3351	2968	3377	2382	2454	2955	3334	3413	3309	2262	2171	2235	2485	2234	1390	1460	2144	2452	2693	2060	2962	2130	2150	2825	2589	2130	3016	3340	3410	3124	153.418
BraA01g005710.3C	587	962	1543	3023	1979	4753	3140	4205	3683	3131	3812	2350	4039	4614	3260	1088	703	1418	1958	1756	2603	3270	2770	2619	2082	2838	3077	3184	2801	2707	590	469	315	232	379	558	1589	3023	2958	3671	3089	4643	4692	3834	4611	3514	2929	3215	42.2486
BraA04g022230.3C	1531	2535	2722	2800	4201	4619	2643	2851	3003	2540	4034	3699	2183	2083	2898	1650	1630	2508	3774	3679	4791	1925	1760	2828	3060	3802	3598	1901	1710	1554	2039	1611	905	978	1464	1579	2062	1954	2583	1520	2007	2329	3130	2350	3364	3717	3220	2886	80.9373
BraA07g021000.3C	2658	2535	1736	1882	3977	1345	2321	1611	2658	4230	3749	3838	2484	2868	3199	2714	3526	2890	2152	2144	3351	2441	2358	2436	3513	3285	2844	3732	4161	4543	1801	1541	1683	3092	2501	3034	1399	1740	1210	1694	1627	1506	2665	2363	2273	2114	2308	2459	116.468
BraA02g016000.3C	204	987	1460	4204	185	12	0	9	0	152	83	0	3	0	1	6143	4351	13304	357	383	42	0	1	0	3	272	0	0	0	0	8477	9734	21832	19813	9025	21805	477	0	9	16	9	1	0	78	0	6	1	658	4.05769
BraA06g029100.3C	1786	3502	3210	2234	4378	3260	2513	2270	2495	1991	3616	3450	1779	1481	2115	2783	2836	2640	4185	3946	3920	2317	1877	2910	4525	3750	3891	2708	1926	2176	2779	2684	2038	2789	3042	3355	1627	1495	2108	1661	1674	1551	1484	1039	1455	2490	2309	1948	37.6119
BraA10g024990.3C	17	1746	1892	2229	35545	3717	2089	930	210	1070	10039	16227	165	23	1243	169	218	772	3267	3810	6598	17	21	99	9869	4823	13230	56	14	20	625	465	205	168	402	146	399	273	734	35	42	4	34	13	59	97	84	23	0.769356
BraA04g003380.3C	2446	989	812	916	259	208	2158	1619	2659	900	293	5997	990	1284	1795	687	2543	1145	1497	799	1919	12606	7804	5808	2141	820	1267	8532	8699	12759	546	500	471	456	653	380	407	1146	905	3326	1846	1561	1008	1107	957	4362	5329	6408	125.965
BraA03g002020.3C	2415	2184	1442	1469	1554	1918	3204	1187	2303	2533	2690	2563	2243	1842	1990	2737	3729	2600	2586	2866	3508	3247	3231	3712	3651	3292	3224	4537	4398	5290	1706	1946	1718	3093	2295	3313	1122	1486	1211	1450	2058	1609	1552	1898	1586	3437	4179	3870	40.5626
BraA04g027070.3C	938	807	928	2467	9398	2327	3773	4801	4243	9241	5887	5647	4341	6989	2671	403	812	2668	1269	617	1276	1673	1020	490	6421	1215	2671	1705	2940	1323	1238	697	456	929	1267	1235	1057	1964	1985	906	683	669	5770	4388	4798	1071	1763	1627	36.0737
BraA04g022410.3C	2329	2080	2051	1774	2307	2119	2716	1812	2850	2730	2805	2657	2104	2282	2189	2106	2504	2459	2512	2464	2308	4194	2450	2679	3209	2638	2512	3846	2955	3532	2324	2619	3341	3711	3234	3301	1338	1411	1760	1655	1657	1542	3326	2646	2718	3045	3277	3243	17.6861
BraA08g007750.3C	980	1804	1915	2575	13098	3942	2134	1754	1782	2723	5213	9143	1732	1363	1850	1259	1489	2217	4021	3496	6013	2005	1232	1763	7486	3186	6446	2249	1442	1953	1769	1790	1838	1822	1483	1757	811	731	1180	858	914	774	1759	1230	1495	1430	1470	1853	7.71662
BraA05g011730.3C	566	619	601	1152	331	1158	4468	2935	5502	2611	1799	1707	2939	3290	2399	596	589	848	1323	1392	1801	9615	4181	3542	2652	2626	2845	5921	3402	5896	308	348	267	396	365	494	418	994	2399	1615	1746	2512	6075	5837	5711	4712	4284	5326	8.82048
BraA06g032080.3C	2380	3141	3259	2334	4724	2786	1923	1611	1611	2041	3249	3748	1665	1389	1945	2690	2997	2726	4600	3656	3659	1967	1946	2366	3701	3662	3490	2017	1829	1735	3417	3967	3119	3730	4393	3909	2195	1715	2373	1139	1425	1083	1428	1235	1650	1801	1934	1712	85.9941
BraA04g006230.3C	3556	4333	4048	3195	4656	2689	1048	1131	1121	2387	1837	2335	1983	1506	2297	3408	4755	2607	2686	2280	2435	737	1386	1440	2585	2765	2490	1235	1793	1651	4020	4470	4610	4326	4668	4892	4175	3819	3112	1221	1735	938	1683	1468	1289	1539	1591	1113	381.609
BraA10g015750.3C	1885	1309	949	2133	1330	1656	2957	2685	3763	4382	2843	2475	4428	5031	3651	1301	1082	1020	1313	1147	1595	5173	3927	3264	2586	2900	3280	3969	3326	3563	946	1117	895	996	791	1218	1213	2556	1731	2907	2625	3041	5294	3859	4864	2501	2952	2608	94.6273
BraA02g041540.3C	398	754	564	652	900	281	2684	841	2556	10572	6746	7358	2340	3043	4495	578	564	776	872	970	2138	3934	2088	2211	4964	3596	4089	9235	3992	10214	575	424	471	576	344	491	464	1002	1056	676	545	837	4186	4429	3043	2891	3331	3192	18.3834
BraA01g020650.3C	3070	3331	2716	2220	2612	2423	2432	1694	2071	1724	1638	1571	1920	1763	1620	3147	2841	3471	3224	3062	2592	2229	2552	2883	2023	2563	1788	2390	2183	2331	4219	3648	3573	3658	3638	4276	2140	2200	2406	2211	2325	2288	2246	2505	2225	2378	2605	2308	97.3786
BraA03g014550.3C	2064	1298	1329	1501	1835	1447	2211	2189	2571	2185	1474	1408	2155	3433	1989	1743	1876	1613	1689	1260	1614	5830	5021	2680	1459	1494	1331	3993	5278	4199	1692	1917	2068	1995	2050	2112	1576	2704	1985	4440	2659	4669	3602	3573	3744	3105	3877	4782	248.254
BraA05g010640.3C	2771	2758	3060	2608	3132	2069	1251	1227	1061	1678	1535	1532	1282	1278	1549	3250	4840	3459	3844	3413	2970	1165	1616	1509	2518	2523	2405	1731	2574	2039	3686	4607	4787	6253	6210	6205	3070	2462	2653	1538	1621	1127	1422	1456	1313	1926	2128	1573	277.432
BraA04g000720.3C	2805	1616	1559	2014	1442	1497	2379	2234	2696	2897	1319	1429	2897	4216	2344	2356	2478	1501	2061	1474	2089	4917	4900	2988	1523	1856	1585	3596	4773	3466	2107	2328	2858	2382	2136	2460	1903	2331	1942	3311	2130	3443	3132	3573	3289	2366	2936	3136	276.207
BraA09g059520.3C	3532	2413	3436	5311	2923	7013	5762	6994	7173	4723	2364	3740	8596	7635	5912	0	0	0	0	0	0	0	0	0	0	0	0	0	0	0	3917	3683	3215	0	0	0	2829	4306	5850	0	0	0	7524	6220	7433	0	0	0	246.298
BraA05g003160.3C	7775	4736	3523	1690	1774	2576	3972	5412	4437	3303	2330	1777	3677	5217	3351	2610	1925	655	877	901	952	2732	1100	1435	1309	1357	2097	2403	1654	1652	1714	2496	837	296	395	616	5250	4817	5295	1925	1086	2340	4419	2706	3314	3001	1503	1183	406.237
BraA10g002800.3C	3174	3575	3840	2822	3424	2634	1533	1230	1122	2242	1779	2195	1801	1559	1858	2910	4204	3578	4265	3664	3336	1043	1530	1344	3374	3265	3082	1989	2658	2165	4217	4166	3873	4439	4479	4387	2869	2751	2248	1190	1353	1062	1226	1050	1033	1620	1797	1442	371.782
BraA06g016170.3C	1875	1620	1854	3174	2766	4514	2765	3784	3842	3422	2739	2881	3703	4291	3784	1144	1235	1339	2251	1885	2335	3053	2583	1963	1266	1761	1631	2762	3088	2797	1413	1278	1581	946	1146	1201	1578	2917	2373	1825	1992	2382	5326	4383	4617	3234	2944	3129	219.626
BraA03g037290.3C	3791	4609	4314	3561	4613	4690	2111	1723	1235	1821	3060	2812	2387	1156	2556	2746	2896	2824	3459	3268	2801	633	1200	2108	2515	3008	2389	1097	858	918	4465	5446	3835	2672	3228	3364	3722	3719	4215	946	1391	1018	808	844	1110	1380	1579	1334	93.8401
BraA01g000840.3C	1919	2690	2995	2923	5047	3286	1508	1665	1756	2505	3536	3703	2467	1607	2434	2297	2613	2771	3606	3097	3760	1507	1484	2238	4511	4409	4496	1530	1334	1463	2738	3306	2535	2897	3442	3305	2340	2114	2714	1359	1575	1256	1731	1386	2204	1895	2173	2107	64.8892
BraA08g015370.3C	1873	3535	3307	2851	7824	4218	3312	2808	2861	1749	4614	4477	2240	1621	3174	1854	2021	2470	3625	3258	3971	1053	1179	2194	4239	3691	4140	1398	1014	1134	2319	1870	1046	1003	1483	1640	3541	3184	4100	1709	2048	1959	1286	927	1436	1887	1726	1307	84.7649
BraA07g035580.3C	18202	7352	3392	8987	1443	4281	2906	2752	3327	4967	2205	2316	4037	2551	3314	18	10	2	1	2	1	27	35	4	6	1	2	15	27	18	1872	2585	2303	6	4	5	7568	9103	4065	4	0	0	6062	11547	4786	5	21	8	2051.61
BraA09g016910.3C	2742	2863	2136	2145	3258	2672	3045	1931	2447	2718	3322	4062	2762	2226	2660	2293	2742	2910	3186	3089	3405	2257	2395	3168	3383	3249	2987	2840	2648	3098	2427	2504	2225	2521	2320	2553	1844	1969	1819	1453	1581	1682	1595	1820	2002	2171	2412	2490	115.898
BraA03g015400.3C	2929	2887	3395	2409	3543	2403	1242	1161	963	1688	1551	1620	1138	1181	1421	3878	5408	4324	4449	3262	3028	937	1318	1398	2481	2390	2139	1479	2050	1853	4952	5061	5134	5790	6403	6166	3180	2545	2273	981	1592	908	987	1021	990	1467	1459	1100	423.322
BraA09g027360.3C	3404	2233	2214	2288	1394	2197	3691	2973	3810	2105	1357	1531	2164	2118	2227	2214	3248	1859	2563	2427	2931	2082	2421	3164	1311	1749	992	2483	2497	2922	2188	3312	2456	2529	2902	3008	2453	3333	2859	2436	1953	2271	3115	3227	3695	3449	3164	2975	78.0111
BraA08g026760.3C	1588	1693	1896	1886	1453	2583	2903	3507	3438	2024	2160	1856	3686	3440	3076	1517	1588	1971	2009	1444	1785	2589	2733	2333	1484	2587	2243	1990	2116	1938	1857	1528	1287	1174	1484	1988	1854	3386	3529	3949	3510	5020	3610	4368	4578	4036	3644	3313	84.4489
BraA03g040550.3C	28	1222	2838	2240	48294	4763	781	832	143	1296	12104	13674	71	24	403	66	481	291	2181	2042	4773	0	0	36	6206	2415	6811	6	5	9	1094	1323	408	121	248	113	1788	362	1920	74	31	1	2	3	4	36	36	7	2.56021
BraA03g012600.3C	1923	2461	2738	2374	3523	3221	2250	2498	1952	1515	2285	2303	1974	1716	1881	2453	2380	3954	3405	3200	3835	2438	2316	2686	3463	3394	4110	2636	2360	2218	1957	1615	852	745	1503	1865	2928	2240	3292	3547	2995	4215	2248	1629	1950	3414	2689	2399	177.644
BraA03g031880.3C	2858	3426	3599	2660	3809	2913	1119	941	794	1871	1775	1968	1197	1010	1488	3191	4665	5013	4385	3750	3271	755	1198	1414	3446	3109	2820	1850	2260	2045	4565	4686	4346	5518	5626	5409	2938	2203	2392	876	1268	602	912	844	782	1372	1424	1171	194.751
BraA06g008190.3C	2295	2203	2046	3170	2363	2948	3878	3038	3873	4211	3400	3177	3665	3853	3294	1627	1906	1860	2174	1847	1907	2357	2224	2301	2009	2197	1815	2700	2751	2992	2336	2394	2636	1939	1646	2013	2358	2664	2403	1594	1470	1693	3735	3218	3449	1762	1937	1998	44.6577
BraA09g011350.3C	3940	1486	1272	2006	304	3283	4937	2550	3869	4197	1584	1333	7679	7127	4252	1383	1102	882	1048	1524	1320	2830	2011	2657	1126	1530	1609	2509	1328	1218	907	1088	496	363	356	719	1792	3881	2047	2679	2838	3377	6666	5703	6565	2345	2207	3356	212.682
BraA10g026070.3C	4188	2333	1764	2463	1530	1883	2309	1232	1483	2324	2306	2401	2359	2159	1814	2771	2777	2285	1950	2030	2195	2652	3725	2275	1867	2057	1524	2693	3243	3192	2984	2811	2692	2939	2323	2836	3034	3997	2645	2456	2183	3277	2158	3832	1838	2242	4027	3099	167.161
BraA01g031630.3C	1788	1551	1346	1412	2003	1315	2096	1912	2832	3101	2730	3002	1932	2782	2189	1604	1676	1402	1872	1610	2422	8176	5810	3186	2303	2491	2204	4583	4103	4376	1580	1799	1866	1881	1703	1788	771	1062	901	1729	1415	2226	3275	2953	3447	3361	4404	5151	59.8945
BraA07g009380.3C	2174	2495	2649	2410	3397	3730	3134	3452	3219	1727	2826	2674	2661	2076	2547	1994	2122	2527	2993	2358	2763	2191	2036	2831	2296	2893	2452	1809	1799	1507	2698	2514	2151	1824	2000	2317	1971	2817	2960	2194	2098	3141	2420	2092	3537	2891	2877	2832	101.727
BraA03g025900.3C	823	797	537	895	474	735	2751	2435	3230	1588	1056	1188	2531	3076	2505	1969	1958	1217	1856	1754	2936	7293	5921	5462	2027	2518	2382	5216	5185	3841	440	403	630	894	763	891	834	1860	1415	5217	3541	4156	2856	2702	2419	6197	4850	4664	26.9641
BraA07g024200.3C	2888	2889	3396	3259	3171	2034	1126	1082	854	1788	1534	1567	1434	1376	1440	3620	4338	2504	3421	2980	3099	1350	2162	1589	2630	2896	2472	1635	2691	1729	4486	4590	4490	4512	5019	4618	3901	3220	3033	2186	2056	2182	945	995	854	1657	1849	1337	392.1
BraA03g016490.3C	4828	1792	1771	3134	1594	2535	3037	2396	3209	4543	3399	3432	3954	3697	4127	2284	2380	1060	1204	1078	2322	965	1460	2697	2213	1164	1124	2615	2965	3093	2616	3900	5457	3646	2108	3297	2916	2928	2839	2069	1262	1452	2532	1906	1927	1534	1118	1219	129.142
BraA04g022200.3C	2141	1799	1413	1885	1522	2121	3895	2863	4182	3479	2539	2742	3592	3835	3596	1489	1789	1433	1945	1777	2484	4299	3164	3425	2111	2274	2017	3825	3601	3658	1267	1249	1570	1490	1362	1718	1409	2355	1787	1904	2050	1823	3606	3373	3432	2980	3063	3338	101.508
BraA01g003410.3C	1285	2896	2622	2723	4858	4268	2873	1984	2782	4618	3845	3355	1726	1218	2274	1403	1380	1776	2473	2694	5003	2126	1469	2670	5216	4799	4772	2209	1556	2268	1313	1808	1010	477	1096	1042	2221	2126	3867	1908	2245	2164	1965	1540	2033	3202	3401	2065	41.9473
BraA03g029840.3C	2805	2704	3281	2277	2729	2436	1871	2049	1692	1510	2362	2352	2250	1911	2000	3141	2708	2855	2835	2831	2852	1041	1526	2394	2845	3864	3247	2169	1495	1577	3969	3204	2011	1864	2844	3723	3100	2956	2490	2673	3224	3562	1706	1437	1941	3185	2450	2556	301.016
BraA05g038610.3C	1654	889	636	1340	273	915	3385	2262	3661	1442	726	1453	3222	3053	2000	1867	1784	1559	1859	1921	1716	5592	7203	5209	1343	1903	956	4603	3744	3702	320	418	437	709	662	969	1044	3661	1274	3468	3485	4579	4828	6308	5079	3115	3672	4392	71.0842
BraA08g029130.3C	1979	1033	876	1788	533	966	3566	2177	4611	5573	2591	3160	3355	3929	3525	2234	2055	1862	1039	880	1177	3915	2468	1956	1530	1051	1125	5497	5177	6102	986	1304	4596	3257	1753	2408	727	1519	972	1297	682	856	5603	4528	3727	2150	2569	3582	57.0202
BraA10g016140.3C	3270	2739	2483	1755	2455	1847	1990	1534	1761	1939	1840	2286	2009	1860	1822	3026	3487	3642	2311	2064	2421	2309	1883	2278	2967	2619	2493	2944	2469	2964	3833	4310	3063	4569	4010	5205	1470	1228	1895	2217	1617	2225	2184	1451	1853	2124	2518	2993	64.0472
BraA05g000520.3C	1631	1836	2428	3583	2000	2716	1422	2085	1957	1733	3030	1529	3099	3756	2142	2475	1970	1575	1613	1176	1893	3271	3309	2463	1853	2336	2299	2540	2809	1805	2089	1644	1331	1111	1743	2134	3518	3849	4322	5344	2854	6131	2364	2757	2880	2444	2523	2813	228.359
BraA10g033370.3C	3206	2935	3305	2162	2633	2235	2503	2631	2533	2524	2390	2292	2451	2685	2613	2007	1898	2726	1432	1368	1683	1271	1235	1400	1939	1753	1695	2050	1927	1903	3723	3998	3280	2986	2698	4015	3210	2901	3208	1807	1774	2396	4057	3812	4102	2381	2197	2243	226.206
BraA01g033860.3C	2259	3692	3376	1801	6275	2636	2517	2120	2120	1894	3330	3499	1420	1353	1754	2506	2649	2679	3756	3321	2948	1751	1329	2498	4061	3739	3671	1952	1362	1828	3813	3525	2780	2614	3301	3489	2196	1642	2395	1329	1537	1515	1481	905	1373	2404	1963	1778	36.7041
BraA02g012330.3C	1808	2885	3258	2995	7690	3235	2032	3039	2600	2245	4268	4804	2727	2395	3057	1520	1593	1634	2041	2015	4139	886	852	1429	4142	3387	4663	1560	1205	1231	2263	2253	1514	1211	1780	1956	3210	2686	3708	1653	1538	1677	2996	1940	2542	2497	1887	1430	169.644
BraA05g041150.3C	3757	2387	2438	2317	1945	2474	2943	2044	3112	2648	1847	1829	2716	2908	2147	2059	2213	2158	1973	1413	1572	3128	2825	2793	1589	1763	1655	3452	2729	2551	2969	3734	3957	3240	2480	3091	1307	1646	1745	1380	1167	1385	3886	3566	3752	2669	3102	3504	13.2177
BraA09g046880.3C	1979	3007	2910	2748	4600	2924	2242	1822	1942	2587	2837	3247	1824	1592	1950	2623	2988	2612	3846	3335	3593	2568	2037	2271	3682	3178	3186	2297	2309	2298	2570	3026	2597	2979	3177	3217	1887	1872	2277	1371	1481	1404	1601	1382	1504	2247	2328	1979	27.303
BraA10g027990.3C	2541	1922	1411	1446	1701	1407	2434	1451	2216	2805	2299	2444	1741	2053	2034	2835	3462	2985	2814	2548	3048	2766	3052	2529	2950	2478	2442	3170	3381	4133	1986	2127	1887	4671	3827	4247	1474	1661	1223	1851	2086	1953	2474	2319	2240	2869	3073	3399	120.472
BraA04g008050.3C	2577	1878	1365	1610	1425	2084	3188	2390	2697	2537	1925	1548	2475	2882	2124	2214	1787	2279	2084	1962	2404	4281	2686	3101	1871	2192	2165	4546	3396	3776	2052	2223	1547	1530	1711	2532	1346	1456	1588	2585	2260	2713	4079	3357	3578	4144	3510	4166	65.7886
BraA04g009180.3C	3417	2314	1972	2103	1750	2411	3341	2294	3174	2806	2440	2378	2367	2462	2202	2544	2830	2674	2446	2026	2348	3375	2900	2963	2194	2166	2046	3361	3246	3771	2426	2540	2372	2447	2346	2534	1687	1910	1704	1755	1617	1765	2627	2823	2750	2653	2745	2773	94.2117
BraA06g020840.3C	1682	1018	923	748	947	847	3160	2581	3128	1908	1416	1167	1856	2555	2958	3037	3730	1440	1935	1625	1728	4962	3792	2674	1183	1348	1284	4447	4596	3830	1768	1839	1998	4089	3031	5807	599	1406	962	2479	1723	1857	4730	3768	2720	4420	4017	4010	81.2504
BraA05g012420.3C	1950	2587	2725	2527	3737	2925	2899	3189	3145	3123	3391	3662	3715	2783	3396	1850	1814	1889	2529	2390	2973	1452	1459	2464	3394	3655	4165	1771	1489	1518	2020	1971	1559	1215	1622	1552	3181	3254	3614	1801	1818	1753	2864	1678	2721	2454	2264	1687	79.2446
BraA03g012750.3C	85	110	155	132	133	214	2049	4386	8165	1073	443	484	875	1786	1160	122	66	100	325	158	369	23292	7700	2827	500	591	301	2125	2305	2217	125	155	97	38	63	91	61	391	128	1530	1310	2374	7233	8030	12796	3745	8502	8623	2.10695
BraA07g008590.3C	4282	1283	1634	2745	1283	2205	2082	1870	2279	3816	2558	2389	3536	3033	3322	2997	2666	1440	1208	871	2692	985	1415	2688	2835	896	934	2580	3171	2650	2882	4305	4732	4741	2844	4900	2996	2528	2896	3674	2046	2104	2744	1667	1890	1562	1346	1279	114.537
BraA03g034830.3C	2588	2098	2752	2235	2754	1888	1061	1168	1042	1833	1461	1548	1564	1695	1493	3144	4137	3082	3040	2734	2883	2091	2463	1829	2715	2615	2562	2239	3026	2554	3622	4187	4363	4772	5357	5395	2331	2186	2340	2245	1930	1721	1427	1457	1255	2106	2541	1930	307.157
BraA04g005860.3C	2567	2242	3021	3516	2734	2187	893	1043	578	1524	1233	1231	1412	1138	1364	3974	4803	3384	3343	2951	3065	805	1527	1355	2316	2627	2180	1662	2467	1819	4216	4335	4188	5494	5988	5934	4046	3712	3615	1696	2075	1293	1002	1073	916	1562	1855	1403	176.262
BraA08g028430.3C	1541	1309	1576	1495	1486	1490	2059	2044	2323	2290	2370	2060	1923	2157	2062	1441	1257	1858	1941	1767	2412	5184	3230	2765	2460	2848	2331	3716	3589	3601	1773	1487	1241	1239	1656	1957	1020	1439	1950	2969	2822	3356	4340	3681	4878	4189	5136	5564	104.61
BraA03g044360.3C	1206	1903	2400	3997	4806	5761	3004	3606	4179	3040	3743	4017	3572	3307	3292	898	987	1181	2804	2408	3037	2946	2446	2134	1961	2587	3270	1876	1756	2208	1095	1129	867	311	583	547	1750	2426	3553	1023	1466	1533	3799	3438	4086	2602	2265	2316	37.458
BraA03g025990.3C	2524	1748	1430	1809	2236	1883	3001	1976	2936	3058	2161	2561	3032	3430	3041	1883	2454	1572	1481	1473	1879	3635	3506	3041	1767	1930	1625	3544	3560	4363	1600	1877	2068	2120	1888	2506	2058	2805	2215	1986	1910	2186	3448	3990	3268	2536	3058	2969	72.7231
BraA03g012800.3C	3896	2906	3325	2836	2289	2031	1624	1903	1578	2013	2257	2201	3069	1977	2414	2824	3055	2325	1804	1787	1968	1272	1973	1992	1812	2278	1930	1734	2116	2120	3252	2874	2934	2339	2468	3247	3361	3113	3078	2285	2481	2385	2851	3407	3189	2567	3013	2715	225.232
BraA01g002970.3C	2059	2406	2478	2114	2811	1914	2527	2480	2404	2425	2498	2787	2926	2369	2792	2477	2816	2754	2835	3058	2885	2281	2331	2643	2913	3057	3011	2046	2059	1930	2558	2350	2025	2274	2807	2966	2105	2077	2418	2172	1993	2246	2538	1968	2284	2450	2840	2582	114.242
BraA08g025870.3C	1182	1225	963	1300	573	2003	4756	3686	5637	2367	1629	1235	3829	4749	3071	1396	1201	931	1178	1156	1196	6957	4567	3207	972	1582	1565	3618	2618	2260	256	279	572	164	303	553	1336	3220	2395	2885	2573	3130	5280	6254	6136	3322	3304	4086	28.2819
BraA03g009200.3C	3358	2260	2371	3089	1953	3646	3172	2775	3267	2829	2407	2339	3390	3320	2859	2119	2212	2134	2386	1739	2197	2219	2217	2526	1769	1896	1896	2920	3330	2840	2394	2627	2485	1697	1960	2254	2233	2783	2811	2043	1766	2188	2899	2374	2669	2143	1940	1891	80.5626
BraA03g047190.3C	2296	2978	3352	2490	3507	1761	1112	1164	1000	2095	2007	2209	1427	1270	1677	3367	4312	2861	3540	3268	3899	1023	1503	1666	3861	4029	3603	1814	2280	2020	3982	4101	3935	4918	5298	4848	2825	2474	2128	890	1533	782	881	883	837	1741	1739	1231	149.086
BraA04g008640.3C	2627	1848	1791	1903	1832	1951	2009	1879	2281	3652	3945	3944	2404	2272	2979	2002	2316	1887	1828	1822	2382	1913	1696	1985	3204	2625	3085	3169	2908	3503	2039	2003	1840	2433	2398	2762	1791	2129	2417	2368	2277	2413	3437	2796	2436	3486	3334	2412	92.4945
BraA08g012020.3C	2507	3220	3319	2679	3483	1803	882	1099	1096	2186	2100	2256	1505	1383	1765	3388	4420	3108	2759	2423	3684	1125	1407	1550	4036	3407	3298	1835	2255	1946	3905	4131	3750	5092	5542	4984	2773	2239	2190	1144	1348	873	1339	1188	1078	1664	1687	1480	219.166
BraA03g047560.3C	1267	1571	1801	1870	2291	1924	1098	1110	1124	1766	1922	2253	1405	1177	1371	3409	4319	4004	4368	3832	4726	2027	2234	2505	4592	4199	4658	2625	3159	3175	1918	2141	2035	4847	4966	4675	1636	1363	1542	1957	2036	1356	1129	902	967	2545	2294	2024	64.1426
BraA09g022580.3C	3543	4318	4401	2281	2621	2833	1832	1347	1295	1188	1979	2054	1300	906	1518	3256	3832	2906	3506	3202	2093	796	1350	1498	2499	2758	2250	1047	857	716	4672	5097	3864	4069	4484	4477	4066	3327	3319	1714	1630	1714	1178	1432	1556	1888	1958	1651	288.617
BraA10g024400.3C	438	312	290	1139	518	529	2673	2274	3922	5955	2509	2657	2835	4415	3394	446	486	1111	996	707	1095	9250	5164	3358	1703	2031	1527	5960	5652	6505	423	653	880	904	569	843	453	1619	731	1681	1433	1840	5271	4973	4741	2587	4099	4507	20.3886
BraA07g034400.3C	709	1118	1193	1469	1447	1970	2836	4592	4794	11996	5241	2661	2402	4148	4356	242	191	1619	654	455	1809	1420	1165	867	6076	3967	7171	2692	2014	2124	353	248	179	118	122	170	784	1615	3063	1922	2185	2432	5434	2338	3183	3880	3628	2896	40.8563
BraA02g008210.3C	2225	1932	2008	2063	2920	2010	1440	1420	1373	2146	1640	2006	1825	2161	1797	2699	3255	2319	3980	3040	3301	2819	3071	2544	2923	3194	2921	2852	3959	3070	2366	2909	3169	3741	3781	3785	2043	1962	1576	2014	1737	2112	1662	1513	1589	2097	2638	2305	176.439
BraA01g011610.3C	1344	1383	1795	1135	4798	1228	1837	2981	2476	1630	1431	1776	3997	3391	6770	3244	3250	2001	2024	1797	2255	1686	1762	1250	1800	1355	1590	1337	1435	2095	2547	2801	4966	3185	3496	4616	658	957	796	1048	1093	740	6655	4497	4874	3356	2402	2329	44.6045
BraA04g017670.3C	3169	3422	3439	2727	2444	2789	1978	1851	1565	1283	2054	1843	1574	1099	1759	3790	3992	2651	3189	3050	2650	1389	1744	2084	2885	3039	2571	1351	1140	997	3311	3291	2245	2495	2831	3421	4584	3501	4140	2307	2262	2662	1203	1435	1588	2384	2260	2007	336.054
BraA05g031120.3C	3318	3090	2998	2533	2818	3568	1944	1764	1599	1399	1655	1675	2180	1461	2075	3334	3180	3047	3970	2996	2424	1002	1724	2417	2282	3200	2513	1916	1727	1566	3193	4018	3285	3076	3530	3811	3215	3343	3418	1930	2438	1783	1207	1074	1319	1855	2023	1490	82.5881
BraA07g030300.3C	2451	2437	2981	1789	2343	1593	644	849	632	1119	1200	1038	918	814	920	3949	4801	4458	4575	3907	3457	898	1878	1521	3385	3199	3045	1620	2685	1873	4214	4129	4223	6179	5956	6159	2639	2368	2169	2114	2115	1453	690	714	626	1464	1787	1377	363.021
BraA07g043020.3C	526	474	524	533	677	644	4142	7875	11898	3276	1300	825	1266	3224	1347	509	353	310	420	261	917	12866	3647	3556	1076	1354	1171	1830	2952	4236	305	542	305	235	263	429	401	2107	653	1940	2611	3111	8221	2976	6900	4139	3385	4744	26.1852
BraA02g009440.3C	2910	2042	1748	2457	1457	2107	2831	2748	2948	2900	1898	1969	3530	3616	3067	2527	2950	2056	1970	1887	2453	2342	3000	2638	1887	2164	1867	2911	3388	3274	1664	1593	1826	1983	1677	2144	2540	3439	2389	2049	2018	2232	3164	3232	2893	2141	2407	2300	347.676
BraA10g026160.3C	1607	1277	1351	1848	1278	1714	1528	2003	2030	3599	3144	2737	3832	2928	2681	2175	2387	2337	2878	2470	2599	2844	3767	2360	2516	3284	2722	3457	6557	7117	1334	1237	1374	1616	1622	2102	1623	1936	1605	1701	1747	2075	2016	2194	1973	2328	2644	3074	282.351
BraA03g028960.3C	148	205	164	183	139	423	1765	4344	5738	1881	1534	986	1416	3831	1738	165	122	152	920	350	1066	11289	5741	2283	790	1689	751	4050	4118	4034	67	107	91	99	71	170	112	782	355	1971	1783	4173	5686	6864	9332	5866	7497	10157	20.0938
BraA07g030750.3C	1817	1182	1418	1727	1026	2380	2488	2750	4045	1783	1773	1489	3270	3301	2168	1170	1120	1470	1536	1203	1635	5138	3863	2483	2016	2164	1984	3503	3984	3219	993	1530	771	1079	1065	1906	1723	2414	1909	2148	3266	3016	3936	4247	4799	4194	3881	4980	68.5543
BraA05g007950.3C	2577	2251	3026	2066	2458	2029	1042	963	678	1648	1444	1466	1297	1234	1208	3494	4845	3768	3763	3308	2935	940	1326	1428	2839	2936	2702	1737	2326	2192	4301	4713	4559	5147	5949	5980	3511	2775	2725	978	1625	801	1126	1186	1058	1673	1682	1220	408.704
BraA03g053730.3C	3022	1758	1715	2185	1401	2299	2593	2419	2679	2777	2041	2240	2696	3391	2900	2907	2927	1816	1736	1421	1880	2774	2594	2203	1928	1937	2062	2912	3494	3671	1983	2152	4288	3534	2629	3273	1855	1873	1906	2248	1508	1882	2872	2600	2803	2182	2396	2513	89.3707
BraA06g002550.3C	976	1649	2041	3057	3095	4410	3199	3461	3931	3358	3977	4072	3561	2466	3411	1711	1488	2001	3757	3447	3799	2520	1640	2992	3847	4339	5907	2001	1503	1483	1160	1214	962	786	1221	1230	1638	1924	2778	1662	1834	1849	1910	1094	1561	2438	1343	1119	38.1907
BraA09g030530.3C	2331	2002	2436	2525	2511	2911	2840	4007	3055	2400	2887	2579	3183	2777	2923	1783	1478	1566	2318	2180	2418	1756	1926	2263	2446	2891	2823	1984	1781	1815	2200	2315	1442	931	1452	1695	3163	3169	3702	2595	2292	3231	3148	2203	3048	2940	2436	2029	133.894
BraA07g039630.3C	607	383	373	492	284	393	744	644	952	793	443	2775	636	881	618	1702	1601	2167	2921	2292	3449	5377	5699	4764	4012	4391	4384	7500	8263	8451	583	566	726	2124	1471	1663	347	531	457	3164	3373	3674	1294	1211	1214	4944	5565	5861	11.5115
BraA07g034610.3C	4162	3570	2708	1575	1965	1952	2377	1776	2202	1301	1572	1631	1603	1599	1769	3711	4142	2884	2826	2894	1931	1893	2235	2359	1821	2233	1338	1935	1721	2076	4515	4888	3750	4582	4527	5201	1976	2074	1728	1518	1632	1839	1603	1531	1772	1726	2082	1998	174.682
BraA01g039910.3C	3547	2723	2518	2574	2335	2413	2019	2245	1994	2331	2349	2190	2771	2622	2754	2449	3088	2854	2595	2061	2851	1921	2387	2218	2341	2713	2394	2789	3197	3031	2322	2306	1993	2155	2268	2642	2973	2697	2841	2037	2114	2255	1842	1992	1849	1922	2181	1963	273.997
BraA06g008980.3C	2197	2961	3240	2708	4733	3993	2822	2974	2434	2351	4535	4551	2102	2043	2634	1910	1882	2125	3295	2619	2296	1097	1143	1686	2526	2696	2766	1588	1420	1269	3300	4045	2627	2148	2516	2582	2529	2450	2622	1263	1456	1641	2144	1664	2502	1865	1447	1178	53.8624
BraA09g035940.3C	2777	4060	4212	2866	6697	2807	2012	2028	1627	1589	3082	2999	1631	978	1823	2791	3141	1764	3538	3661	3918	895	1308	1886	3540	3502	3231	944	783	691	3246	4072	2605	2306	2606	2792	3878	2728	2917	1405	1528	1714	994	945	1191	1849	1736	1194	299.807
BraA03g048670.3C	2479	1613	1676	2191	2089	2848	3132	1983	2817	3838	2950	3956	3976	3624	4082	1280	1395	1592	1788	1927	2170	2334	2265	2820	2344	2146	2579	3237	3766	5105	1160	1190	949	845	869	1134	1795	2445	2035	1272	1687	1397	3756	4057	3236	2778	3023	2857	77.1307
BraA05g029780.3C	1642	1648	1611	2321	10394	2974	5657	6846	5765	6439	3536	5205	3659	4573	3484	866	739	779	860	881	2113	3029	1541	1174	3641	1311	2663	1751	1518	1775	1249	1472	1075	759	672	914	1374	2004	1860	1677	974	1246	4060	1894	2146	1030	817	848	70.7381
BraA06g021430.3C	2182	1668	1954	2112	1714	2363	2509	2471	3081	2474	2456	2358	2226	2180	2240	1710	1958	2120	2183	1835	2130	3224	2209	2561	2260	2286	2021	2827	2409	2780	2943	3188	2705	2879	2721	3044	1402	1548	2055	2028	1850	2178	3363	2835	3453	3044	2930	3606	43.8885
BraA06g018720.3C	2823	2584	2868	3132	2445	3694	2052	1835	2041	1308	1982	2197	2223	1710	2170	1749	1995	2938	2817	2273	2380	1265	1597	2269	2159	2748	2098	1902	1565	1802	3480	3692	2554	2031	2702	2862	2413	2140	3805	2097	2079	2176	3061	2614	3149	2953	3088	2744	46.2452
BraA02g045840.3C	2219	2086	2644	2922	2446	3313	1995	2404	2241	1858	2221	2725	2688	1938	2146	1956	1986	2356	2510	1868	2030	1954	1888	2005	1865	2125	2228	1724	1870	1587	4301	3973	3551	2577	2806	3076	1919	2018	3577	2384	1671	3078	2761	2482	3019	2318	2406	2383	105.485
BraA06g039880.3C	5739	1798	1823	1787	780	1785	1999	1426	1206	1702	1194	2206	1239	967	852	3192	4499	4751	3651	2951	1838	2567	5431	2203	1553	2678	1332	2104	2577	3109	3630	5863	6430	8213	4954	5270	1156	1614	465	560	1148	825	453	829	283	905	1523	916	1318.61
BraA10g018960.3C	2539	2588	3218	2172	2871	2200	955	912	720	1298	1236	1318	1030	989	1196	3753	4599	3928	4090	3385	2865	1103	1772	1596	2615	2568	2420	1604	2284	1584	4402	4669	4725	5118	5957	5728	3125	2276	2426	1463	1771	1522	805	764	801	1740	1801	1434	208.727
BraA07g036660.3C	783	2557	2323	3300	2527	178	15	38	4	174	371	27	112	39	77	789	1854	21881	257	116	27	1	7	3	27	105	7	2	6	0	5620	11956	26877	10728	4827	11954	1323	31	301	43	12	9	233	2420	156	19	40	1610	62.6451
BraA10g001460.3C	840	2156	2178	1679	818	1797	2018	1131	2576	6398	1926	3502	1760	1273	2070	1226	755	510	481	510	1408	459	337	922	15301	2547	8500	1889	2300	929	1150	1086	273	118	458	257	6001	6278	8414	5223	2664	3971	1901	2322	917	1792	1814	813	152.061
BraA02g027690.3C	2499	2462	2670	2856	2003	3418	4310	4137	4149	4377	2570	2145	3465	2776	3073	1473	1657	1805	1821	1472	2181	1963	1540	2539	3477	1903	2999	1926	2222	2053	1373	1212	736	574	1128	1197	1488	1674	3671	2175	1310	1370	5182	2315	3955	2683	2643	2963	87.6433
BraA10g016830.3C	1731	1061	969	1586	505	805	2293	1181	2045	2754	2287	2764	2006	1930	1912	1252	1436	1725	1784	2437	2067	3426	5614	4584	2180	2918	1916	4421	4100	7001	1685	1636	1621	1475	1256	1354	1174	2247	1364	1673	1910	1991	3211	5199	2618	3241	5252	3988	56.3014
BraA09g051850.3C	728	806	1079	1893	1152	2849	2372	3024	2873	2261	2133	1666	2751	2965	2523	1016	752	1953	1790	1684	2742	3449	3178	1968	1619	2278	1745	2912	3546	3443	312	233	105	105	178	369	1501	2448	2838	3614	3196	4968	5826	5187	5376	4597	4300	5262	70.1442
BraA03g035390.3C	3386	1219	982	1284	611	1034	3460	1603	3662	3361	1728	2898	3207	2914	3048	1164	1393	1787	1252	1615	1468	3291	4885	3694	1660	1712	1378	3315	3115	4351	924	1015	691	814	679	1251	2063	4877	1812	1246	2123	2197	4460	6894	3808	2771	4056	3395	162.686
BraA02g015290.3C	2340	2831	2907	2164	3294	2862	2201	2042	2236	1838	2726	2748	1777	1684	2037	2478	2662	2601	3267	2908	2600	1801	1816	2487	3291	3054	2791	2042	1838	2063	2764	3018	2490	2717	3173	3087	2422	2516	2816	1511	1780	1580	1876	1463	2145	2343	2290	2074	77.2306
BraA07g024440.3C	1933	1702	1713	2140	2043	2311	2271	2176	2222	2151	2277	2328	2308	2353	2125	2147	2093	2156	2552	2387	2744	3322	2944	2928	2686	3003	3262	3114	2916	3087	2334	2191	1782	1955	1936	2235	1669	2055	2236	2755	2517	3100	2196	1879	2397	2844	2890	2975	41.9397
BraA06g017910.3C	2150	2295	2687	2458	2693	3292	1645	1946	1738	1264	1798	1801	1755	1485	1674	2622	2450	3114	3471	2586	2712	2229	2355	2623	2023	2793	2452	1899	1706	1690	3067	3226	2605	2649	3315	3657	2112	2211	3079	2846	2625	3096	1845	1766	2100	2821	2576	2329	76.6027
BraA08g032480.3C	2604	3614	3829	2259	3179	1775	855	820	618	1396	1051	1441	1092	1032	1178	3786	4957	3568	3771	3307	2967	590	1145	1277	2582	3010	2479	1177	1723	1426	4803	4646	4931	5978	6422	6348	3548	2949	2538	1025	1359	820	742	690	666	1204	1203	848	282.833
BraA02g009100.3C	3572	2927	3469	1408	2376	1597	874	760	420	995	1533	1508	579	438	625	3881	5083	3988	3329	3136	2181	513	1031	1140	2336	2125	1648	847	1038	876	5645	6366	5064	6707	7871	7213	4543	2681	2834	1287	1660	1323	560	597	694	1257	1468	1158	252.029
BraA01g013280.3C	992	1239	848	795	923	1312	6839	6867	9123	5031	2648	2028	4380	4658	5263	459	450	324	580	649	1070	3347	2174	1476	899	805	1022	2003	1748	1752	783	589	611	264	238	255	1097	3540	2638	1514	1043	1399	7715	7300	6761	2707	2308	2630	33.863
BraA07g007230.3C	1770	2806	3171	3020	4332	4535	2785	2839	2559	1860	2473	2177	2951	2033	2813	1954	2067	3097	2767	2872	3088	1253	1620	1932	2531	2635	2552	1438	1330	1174	2847	2428	1789	1462	2081	2404	3057	2895	3669	1916	1790	1997	2275	2095	2403	1992	1953	1512	253.768
BraA02g022060.3C	1864	1786	1891	1722	2479	1656	1061	1061	1253	2318	1451	1718	1510	2528	1584	2440	2678	2278	2479	1854	2251	4291	3904	2089	2524	2578	2341	3349	4416	3436	2532	3109	3337	3859	3679	3578	1712	1905	1465	2758	1837	2244	2125	1959	1740	2321	3003	2994	142.759
BraA05g030340.3C	3934	1816	2097	2478	2625	2807	3084	1906	2040	3156	3054	3225	4155	4125	3472	2116	2128	1950	2169	1885	1849	2002	1721	2065	2319	2201	2704	2636	1886	2306	2688	2787	2378	2209	2076	2812	1710	2067	2388	1796	1423	1715	2499	2504	2922	1463	1555	1965	60.259
BraA05g041780.3C	2113	2066	1822	3127	3033	3593	3328	2707	2778	3466	3707	3886	3473	2733	3302	1316	1588	2270	2405	2391	3346	1378	1480	1794	3542	2951	3877	2358	2361	2715	1670	1733	1393	1512	1485	1652	2960	3107	3230	1238	1558	1352	2393	2139	2064	1513	1475	1441	81.0879
BraA07g037270.3C	2165	2168	2559	2318	2463	2895	2371	2448	2352	1486	2663	2013	2067	1681	2298	2213	2102	2135	2893	2578	2843	1440	1496	2049	3152	3182	2991	1797	1555	1541	2661	2763	1909	1859	2379	2581	2921	3058	3856	2983	2879	3482	1859	1536	2168	2923	2580	2440	108.683
BraA06g041260.3C	2626	3101	3937	2685	2788	3381	1275	1215	852	1054	1954	1771	782	398	1154	4056	4648	3650	4449	4171	2765	577	1027	1515	2898	3003	2768	712	718	429	3472	3439	2378	3298	4370	4145	5548	4340	4852	2095	2271	1976	533	597	680	1539	1675	1137	213.917
BraA01g021740.3C	4447	4021	4604	3444	3738	3108	2099	2390	2292	1711	2130	2339	2653	2289	2412	2383	2323	1613	1654	1469	1843	1715	1765	1752	1420	1852	1540	1406	1372	1050	3849	3631	2662	1612	1908	2436	4064	3457	3497	1995	1681	2303	2476	2185	2684	1833	1892	1615	524.321
BraA03g052350.3C	2472	1446	690	1381	528	1428	4516	2700	2888	1677	715	857	3688	4127	3048	2043	2460	1674	1433	1847	1935	2481	5831	4102	851	1348	922	2909	3093	2521	1162	1231	973	1457	1198	1600	1861	5917	1978	2939	3737	3163	3365	4846	3683	2282	2649	2808	219.316
BraA06g041020.3C	2562	1536	1217	1128	433	805	5078	2994	5161	5156	1482	2740	3223	3417	2204	1587	1221	1403	888	637	1196	5023	3254	2881	4744	1662	2925	4361	3432	3102	1235	1547	570	1077	1170	1330	1476	3201	2412	2738	1493	1963	5477	3764	2668	1075	2025	1762	84.7136
BraA06g015150.3C	2623	2519	2472	2351	1936	1259	817	843	552	3008	3432	2934	1227	855	1306	2742	3164	5640	2404	3003	2090	785	1175	896	2849	3474	2913	1543	1615	1617	4093	4289	6420	5357	3171	5755	3484	1659	2149	1491	1422	1480	1486	1644	1225	1591	1866	1601	219.664
BraA07g031960.3C	2978	2796	2444	2118	2117	2496	3431	2401	3098	2583	1676	2129	3162	3214	2547	2045	2284	2126	2085	1786	1945	3639	3082	2662	1654	2466	2169	2437	1929	2014	1888	2345	1602	2055	1812	2398	2574	3150	2586	1698	1777	1910	3088	2512	2731	2112	2077	2371	56.5361
BraA10g027540.3C	3041	3340	3119	2314	3151	1848	1168	1083	931	1877	1552	1855	1229	1356	1425	2832	3574	2814	3172	2952	2682	2045	2293	1666	2893	2627	2337	2011	2790	2339	3854	4691	5074	4414	4783	4437	2430	2008	1980	1384	1329	1322	1076	1091	970	1587	1845	1391	217.997
BraA07g028670.3C	4249	2789	2460	2374	1553	3229	3156	3202	3262	5233	4548	4354	3726	1836	3241	2303	1807	2176	1265	831	1276	168	312	347	4138	1830	2434	824	926	534	2899	2697	1404	1592	1800	2159	6636	5997	7958	2521	1531	1536	1464	847	594	869	724	311	150.194
BraA08g009810.3C	2692	3785	3342	1912	5586	3718	3270	2588	2866	1847	3963	3642	1630	1556	2295	1609	2156	2564	3057	2664	2934	1198	1174	2181	3015	2709	2599	1358	1166	1303	3150	3942	2374	1929	2261	2363	1974	1917	2202	983	1269	1058	1898	1638	2450	2057	2145	1835	81.2198
BraA07g008690.3C	689	2775	2160	1121	2418	1534	4833	2468	3728	1737	3979	2863	1882	2124	3046	1014	1049	794	1175	1384	2447	3953	1016	2606	2972	3109	4058	4965	2363	4396	1113	817	403	424	578	569	844	932	2580	1274	1301	1854	3503	3242	4278	4414	3968	7051	45.0653
BraA02g016570.3C	2423	2293	2300	2221	2348	3023	3465	3304	3193	1639	2174	1906	3522	2955	3379	1781	1441	1845	2144	2052	2558	1774	1998	2617	2219	2770	2681	1889	1500	1557	1718	1768	1190	756	1213	1415	2613	3043	3180	2481	2659	2826	3313	2544	3290	3389	2895	2484	150.255
BraA02g027270.3C	219	99	130	347	169	289	486	519	654	821	1420	779	746	1434	642	876	575	699	3045	1369	2792	12631	7287	3680	2223	3090	2006	7905	7854	5209	255	220	232	633	429	953	122	324	297	4669	3303	5823	3121	2341	2285	5127	5771	7762	29.9603
BraA02g022250.3C	2257	2451	3177	2336	2944	2153	908	939	721	1397	1465	1557	1041	1109	1243	3175	4306	3796	4186	3330	3339	1105	1740	1453	2977	2681	2780	1627	2346	1789	4524	4188	3711	4944	5417	5190	2778	2295	2257	1484	1696	1124	1091	1033	808	1714	1734	1303	124.076
BraA02g040160.3C	1767	1134	1427	2242	1186	2508	2340	2350	2993	1459	1592	1529	2057	1686	1529	2278	2328	2408	2118	1202	1525	3277	3476	2708	1309	1547	1724	2443	2544	2095	3156	4024	2625	3820	2917	4456	983	1098	1883	4446	1931	4582	3155	3047	2609	2841	2279	2868	199.165
BraA03g024510.3C	3943	1920	1658	2570	2298	2355	2473	2286	2180	3140	1561	1692	2988	3530	2738	2475	2179	2431	1650	1257	2169	1981	2321	2313	1906	1562	1355	3261	3731	3668	2248	2711	3156	2454	2094	2842	2366	2415	1965	2121	1738	2393	2579	2523	2165	1769	2049	2221	194.668
BraA09g053860.3C	2162	1597	1376	1916	1326	1455	1893	1887	2238	2619	2145	2208	2092	2076	2341	2496	2646	2483	2288	2265	2729	4314	3603	3169	2835	2627	2399	4149	4064	4155	1051	1295	1236	1876	1614	2186	1641	1824	1722	2830	2138	2843	2365	1827	1972	2876	3156	3376	75.0895
BraA10g002960.3C	3169	3607	3485	1976	2928	2152	2043	1843	1810	1198	1939	1381	1677	1320	1901	3067	3222	2471	2733	2304	2409	1144	1181	1978	2539	2719	2588	1324	1095	1000	4162	3970	2598	2520	3855	3827	3568	3262	3904	2591	2297	2562	1376	1076	1607	2233	2056	1654	135.222
BraA03g023490.3C	1590	1385	1395	1703	1398	2028	2861	2307	3501	3242	2451	2649	3017	3079	3111	1310	1559	1153	1559	1678	2236	3022	2835	2906	1911	2271	1937	3671	3633	4315	996	1188	1202	1078	1061	1339	1331	1979	2158	1709	1804	1706	3699	3976	4373	3513	4028	4420	35.4858
BraA07g029150.3C	3627	4562	4515	2925	4775	2283	1624	1217	1240	1981	2339	2599	1641	1433	1877	2132	2813	1895	2357	2403	2325	823	1107	1302	2780	2283	2109	1442	1563	1806	4478	5204	5349	3633	3938	3894	3666	2940	2997	730	1112	555	1133	1057	1103	1339	1296	1064	224.917
BraA06g015280.3C	1529	1605	1761	2081	3755	2281	1604	2225	2299	2248	2916	3331	2649	2668	2853	2314	2112	1509	1805	1701	3105	2778	2603	3256	3384	3898	4213	2207	2020	2020	1124	940	793	1196	1645	1825	1723	2088	1993	2513	2625	3102	2522	1884	2512	3715	3515	2820	97.1699
BraA10g033280.3C	976	941	1689	2061	1731	2301	2410	2461	4027	5373	4701	3774	2730	2351	2594	1182	792	1272	2053	1545	2860	3864	3626	3105	2417	3056	2617	2027	2892	3782	564	184	174	348	366	521	1868	3809	3221	2682	3409	3129	2515	1956	2625	2993	2316	3196	215.943
BraA09g023210.3C	2907	1558	1155	1544	688	1244	2086	1161	2009	2735	1288	929	3210	3851	2733	2343	2191	1802	1345	1562	2218	3842	4055	3587	2837	2388	2735	3935	3548	3141	1262	1788	985	2066	1791	2197	1950	2494	1772	3779	2732	3383	2132	2418	2366	2526	3231	3560	89.8236
BraA01g023360.3C	2292	2837	3298	2360	2666	1852	738	728	523	1426	1155	1317	929	825	1033	3853	4943	3099	3602	3271	2829	895	1502	1266	2428	2562	2282	1305	1934	1366	4265	4774	4480	5582	6480	6452	3564	2837	2526	1484	1619	1150	795	908	740	1286	1630	1285	279.428
BraA10g005430.3C	858	550	721	621	416	518	465	507	469	1037	682	758	971	1072	690	3032	3154	2159	1897	1914	2128	6027	5798	3702	2033	2399	2123	5173	5216	4097	716	691	1015	4755	4087	3429	715	825	657	5531	3653	6220	1292	1317	955	4227	5964	5698	61.7535
BraA05g032150.3C	2967	3708	3399	1855	1707	2512	1546	1196	1120	1152	1539	1313	1730	1147	1770	3536	3773	2710	3678	3334	2502	1113	1258	2011	2547	3198	2033	1858	1328	1183	4849	6032	3925	4109	5413	5857	2650	2360	2485	1452	1527	1540	796	736	868	1406	1079	1058	56.6876
BraA04g025280.3C	1762	1726	2279	2461	4281	3038	2717	3514	2831	2175	2731	3039	2791	2444	2488	1702	1668	1610	2721	2248	3029	1566	1529	2333	2909	2868	3482	1846	1415	1558	1931	1992	1239	796	1545	1510	2420	3027	3360	2799	2923	3065	2353	1889	2421	2654	2195	1903	70.8018
BraA09g019740.3C	2825	2206	2112	1827	2092	1959	2207	2012	2036	2166	3009	2776	2095	1903	2137	2201	2674	2249	2253	2064	2311	1737	1765	2013	2791	2328	2043	2240	2534	2576	3997	2969	2476	3104	3371	3564	2222	2608	2656	1731	1784	2058	2150	2178	2281	2012	2247	2153	172.205
BraA01g011340.3C	1563	1846	1286	1739	2082	2385	4020	3109	4285	2821	1547	1835	3337	3917	2467	2077	2332	1729	1270	1639	2052	3751	3259	2525	1513	1431	1897	2246	2307	2115	955	992	811	1575	1255	2197	1714	3258	2130	2705	2246	2438	3818	4124	4103	2716	2677	2598	114.8
BraA01g044920.3C	1433	1651	1708	2189	2532	3778	3119	2412	2932	2981	3608	3454	3109	2864	3229	1340	1482	1349	2711	2216	2475	2943	2133	2566	2364	2964	2913	2954	2287	2200	1414	1612	1326	1211	1193	1521	1427	1759	2106	1556	1982	2342	2561	2944	3138	2903	2834	2939	29.3838
BraA09g043440.3C	1735	2291	2684	2944	3705	3645	2030	2627	1923	1885	2196	1902	2462	2143	2597	2169	2177	1888	2685	2662	3099	1153	1094	1607	2776	3047	3044	1221	1043	991	2250	1942	1624	1515	2112	2225	5407	4471	5714	2085	2739	2198	1819	1388	1802	2544	1801	1375	222.098
BraA05g025030.3C	1808	1674	1945	1551	1987	1054	506	507	564	1003	1050	1138	868	797	1064	3944	4892	2559	2576	1858	2878	2490	3809	2360	2411	2529	2324	2838	4052	2765	3016	2451	2329	5371	5194	5085	2246	1977	1580	4557	3492	4255	638	615	512	2082	2632	2389	238.25
BraA07g018280.3C	1656	2567	2486	2230	3384	3062	2330	2307	2168	1575	3263	2549	2092	1571	2445	1922	2121	2229	3254	2673	3020	1539	1365	2295	3826	3788	3824	1998	1563	1681	2356	2327	1630	1751	2526	2493	2628	2579	3257	2026	2274	2315	1447	1020	1640	2605	2390	2088	77.4881
BraA01g000990.3C	1213	930	962	1767	1306	2232	1926	1808	2705	3403	1745	2135	3793	4283	3001	913	952	989	1018	963	1373	2249	2229	1476	1117	1100	1113	3021	3642	2729	886	1441	855	1303	942	1183	2029	3321	2718	2516	1998	2874	5762	6888	7165	3471	4005	4650	73.6906
BraA01g019510.3C	3568	3455	3610	2950	3797	3769	2530	2904	2817	2279	2327	2549	2336	2713	2513	1561	1528	1477	1669	1224	1216	944	940	1045	1206	1302	1482	1147	1225	999	4608	5046	4616	1845	2191	2148	4125	3896	4705	1604	1427	1990	2362	2013	2757	1411	1155	1080	208.967
BraA02g020050.3C	3809	3154	3484	2946	3234	3714	3759	4400	3304	1910	2645	2058	3406	3111	3186	1469	1242	1682	1805	1580	1897	1242	995	1641	1294	1869	1694	1275	909	865	3362	3306	2338	734	1245	1411	3062	3475	3888	1689	1477	2032	2695	2577	3298	2308	1711	1730	353.693
BraA03g022020.3C	2137	2591	2872	2723	3269	3733	2183	2176	1997	1855	3031	2605	2493	1938	2599	2368	2699	2315	3295	2672	2859	1072	1320	2197	3158	3653	3204	1499	1313	1168	2802	2725	1973	2018	2945	2883	2525	3054	3017	1564	1851	1652	1247	908	1535	2343	2129	1661	74.8011
BraA06g010150.3C	9131	7026	7018	6744	3610	5560	2662	3114	4491	663	950	1007	2194	1785	2768	7	26	1	2	8	61	4	0	20	16	2	0	1	10	6	5297	8261	9154	3	1	4	4760	6462	8841	22	4	3	3364	2845	3851	7	3	29	311.104
BraA06g031630.3C	1886	2175	2150	2916	2805	3867	2050	2016	1653	2391	3628	3163	2348	1665	2458	2183	2219	2518	3731	3280	3529	1339	1474	2178	3358	3918	3791	2028	1818	1999	1843	2128	1413	1552	2026	2146	2516	1947	2863	1468	1788	1571	1626	1301	1823	2691	2354	2185	51.8403
BraA06g024840.3C	2656	2659	2799	2050	2660	1535	886	714	712	1530	1478	1536	989	958	1076	3076	4476	3073	3821	3203	2782	1416	1984	1507	2978	2759	2403	1888	2647	2259	3985	4391	4310	5275	5643	5286	2557	2036	2024	1537	1670	1271	826	831	706	1578	1854	1435	229.949
BraA08g009650.3C	2281	2176	1827	2185	2185	2619	2966	2744	3315	5268	3675	3228	3331	3181	3880	1155	1145	1339	1317	1360	2140	2720	1597	1887	2584	2265	2413	2774	2540	2957	1966	2182	2066	966	793	856	1767	2052	1846	1387	1298	1504	3342	2482	3108	2461	3213	3301	85.6999
BraA08g029980.3C	2581	3184	3712	2355	2266	2715	1695	1720	1367	1032	1423	1176	1686	1329	1961	2958	2844	2695	3381	3032	2755	678	884	1665	2818	3184	2845	1360	1183	1024	4562	4121	2885	2653	4186	4985	4202	3266	3538	1513	2080	2057	915	889	1122	2177	1691	1138	166.386
BraA07g003610.3C	1891	2563	2834	2486	4739	3534	2306	2026	2040	2176	2730	3049	2384	1912	2456	1698	2088	2608	3347	2756	2980	1578	1588	1728	2889	3044	2975	2068	2021	1887	2404	2316	2087	2213	2195	2467	2430	2353	3001	1250	1480	1661	1827	1905	1883	1904	1895	1808	49.0441
BraA10g015830.3C	1129	1227	1491	1844	2157	1902	3250	2989	3661	2747	2328	2216	3911	4570	4810	1506	2112	1222	1502	1422	2066	3008	1998	2240	2062	2393	2628	2952	2293	3021	966	993	791	1108	1024	1535	1167	1701	2761	1607	1554	1476	5022	3469	4392	3167	3035	3033	20.6463
BraA03g058960.3C	2945	2598	3003	2309	2792	1936	1101	996	892	1431	948	1276	1153	1324	1361	2866	4014	3192	3912	3201	2816	1437	1931	1544	2489	2581	2527	1850	2794	2025	3614	4157	3804	4558	5135	5139	2896	2297	2235	1679	1681	1418	959	909	804	1631	1708	1450	201.445
BraA07g024470.3C	2319	2501	2933	2487	3069	2329	1188	1259	1048	1878	1488	1788	1687	1618	1628	2364	3037	2021	2856	2031	1814	1804	2273	1326	1546	1708	1463	2127	2921	2107	4252	4455	4990	3516	3086	3401	3409	3602	3410	2541	1806	2191	1670	1649	1280	1493	2038	1767	488.94
BraA10g001080.3C	3364	744	1007	2165	450	2116	2374	1601	1551	3138	1556	1255	3925	5326	2377	1635	1500	1738	1239	1268	933	3391	3908	1679	938	1473	996	3169	3017	3573	827	936	1272	1218	773	1610	994	2477	1951	3133	1824	2567	5846	6898	6988	1926	2798	3563	256.544
BraA07g039440.3C	6085	3001	3568	4892	1843	4689	3374	3286	3669	2938	1719	1763	4890	4948	3353	549	548	550	553	504	616	1230	888	784	794	724	702	1029	1160	1300	5092	5444	5660	497	554	595	2215	2349	3855	634	506	654	4709	5032	4623	769	871	969	223.01
BraA09g021440.3C	2439	3886	4026	3307	5486	5039	2645	2745	2035	1402	3083	3037	2002	872	2354	2072	2398	2923	3512	3164	3302	324	765	1661	2312	2672	3022	708	397	406	2884	2660	1613	1397	1897	2206	3608	3128	4211	1265	1778	1621	1177	989	1424	2044	1663	1360	210.146
BraA08g009380.3C	2642	2166	2210	1868	1859	2492	3562	3128	3396	1694	2350	2070	2107	2306	2245	2166	1831	2145	2818	2261	2229	2708	1952	2883	2415	2979	2789	2522	1531	1895	2160	2065	1410	1364	1904	2187	1580	1827	2238	2403	2723	2071	2633	1899	2542	3513	2495	2594	78.262
BraA02g002710.3C	1824	1163	1714	3402	2444	3104	2289	3579	3077	3225	1759	1700	3387	3095	3421	1582	1492	2700	3394	1983	2519	1788	2653	2708	2207	3481	2732	3343	3066	2855	635	490	383	535	969	923	2136	2010	3550	3506	2471	2991	2945	1904	2455	1826	1536	1838	79.9236
BraA04g002670.3C	2621	2804	2407	1930	2406	1978	2020	1668	1781	1893	2192	1907	1791	1783	1826	2909	2966	2840	3739	3121	2714	1553	1767	2245	2935	3219	2602	2227	2092	2596	2248	3011	2389	3134	3619	3746	2138	2312	2159	1705	1950	1663	1582	1495	1705	1789	1812	1659	79.6138
BraA04g030220.3C	3308	3029	3120	2719	1669	2892	2901	2992	2527	1243	1360	1304	2849	2302	2473	2940	2495	2002	2246	1846	1624	1338	1591	1847	1280	1661	1284	1383	1235	972	3673	3367	2420	2209	2744	3205	2968	3397	3333	2926	2497	3290	2092	2059	2570	2074	1717	1602	273.199
BraA04g018360.3C	1752	932	1200	1547	913	1446	1825	2363	1987	1572	1071	1110	2745	3181	1535	1638	1453	1267	1151	924	1279	3223	3389	2977	1976	1627	1656	3965	3959	3571	1525	1561	1260	1383	1441	1880	1570	2555	2181	4404	3213	5829	3521	3252	3738	3332	3933	4573	108.27
BraA06g001380.3C	1383	730	873	1381	1218	1642	3303	3036	5657	3618	1842	2806	2162	2911	2473	538	605	796	1501	897	1508	10548	3553	3550	2575	1462	1680	5222	6028	6422	471	553	533	502	370	636	458	1006	934	1568	1374	866	3030	2116	3702	2776	3010	4520	21.3851
BraA10g020620.3C	1876	1333	1092	2301	1059	1960	2524	1849	1954	1940	1532	1369	2566	2431	1886	2402	2887	2001	2329	2322	2236	2348	5193	3746	1350	2192	1557	2351	3321	2683	1175	1236	1259	2213	2033	2856	2427	3233	2255	2881	3281	3543	2090	2742	2161	2920	3092	2331	74.5469
BraA05g031070.3C	2618	2129	2887	2291	2419	1703	1023	1175	886	1685	1120	1449	1530	1720	1315	2811	3359	1697	1929	1819	2236	1985	2459	1542	1889	1946	1843	2014	2577	1972	3932	4030	4092	3688	3281	3660	3907	4114	3723	2791	2307	2635	1461	1774	1229	1514	2152	1925	411.565
BraA01g039580.3C	2399	2405	2949	2116	3063	1728	874	972	739	1549	1525	1647	1409	1028	1349	3234	4043	2693	3630	3106	2934	957	1497	1468	2829	3171	2608	1666	2167	1858	4132	4297	4316	4609	5457	5231	2972	2494	2339	1095	1423	888	926	821	801	1793	1743	1244	263.764
BraA10g002030.3C	3313	3993	4019	2279	2451	2676	1627	1590	1466	1220	2082	1904	1428	1067	1581	3078	3307	3160	2730	2937	2283	1048	1270	1846	2331	2429	2010	1236	1090	1104	4502	4355	3362	3441	3591	4167	2841	2659	3348	1422	1609	1416	1260	1085	1449	1590	1837	1592	197.255
BraA07g041140.3C	3005	1588	2414	4794	2664	4135	1696	2190	2462	2689	2555	2511	3616	2985	1941	750	514	395	679	620	934	935	905	704	666	553	657	1144	1289	938	1810	2942	1813	438	462	576	6045	5111	6221	2418	1525	2593	5493	7682	6763	1412	1699	1915	347.445
BraA06g006650.3C	1997	1467	1506	1554	1855	1780	2155	2108	2340	2196	2011	1799	1842	2401	1875	2203	2086	1921	2210	1772	1969	5213	3824	3023	2337	2354	2242	2994	2778	3014	1561	2254	2331	2348	2433	2476	1309	1585	1613	2480	1740	2410	2594	2545	2527	2607	3009	3096	42.354
BraA09g029650.3C	2292	3141	3446	2929	3366	3527	1841	1654	1268	1361	2178	2433	1658	1172	1723	2770	3093	2895	4082	3270	2506	559	1067	1422	2222	2672	2204	1059	1033	813	3552	3923	3425	3197	3732	3589	3527	2752	4005	1266	1817	1332	1132	1076	1303	1584	1592	1270	143.622
BraA04g024860.3C	2359	2878	3565	3607	4306	4747	1964	1953	1426	1876	2950	2840	2304	1373	2598	1721	1876	2197	2888	2543	2819	401	840	1437	2830	2735	3232	798	738	703	2998	3075	2019	1272	2117	1874	4613	4337	5593	1521	2067	1354	1274	1178	1360	1959	1565	1039	223.686
BraA04g025730.3C	1512	2371	2851	2706	4013	3138	2054	2436	1818	1710	2437	2389	2213	1856	2274	2054	2551	2449	3089	2494	2998	944	1126	1729	2897	3095	3173	1331	1199	956	3121	2845	2392	2603	3179	2915	3024	2662	3227	1956	1975	2485	1329	1150	1560	2154	1770	1506	79.9329
BraA01g042920.3C	1577	2889	2381	1435	3872	1954	1575	1298	1241	1265	2202	2086	1712	1269	2192	2304	2830	2261	2429	2804	2458	1217	1480	2091	3485	3046	2823	1653	1308	1709	2380	2154	1263	1927	2667	2975	4171	3169	2679	2220	2831	2370	1741	1385	2371	3506	3764	3237	102.399
BraA08g031420.3C	2409	2269	2548	2163	3169	2690	2097	2052	1821	1672	2394	2196	1769	1748	1977	2688	2646	2463	2781	2506	2368	1554	1685	1878	2544	2663	2643	1922	1727	1682	2573	2832	2316	2429	2608	2762	3194	2899	3069	2727	2418	2641	1575	1300	1541	2117	2019	1807	159.309
BraA09g004010.3C	2650	2865	3143	2566	2974	3249	2404	2271	2220	1711	1835	1749	2223	1956	2230	2405	2246	2058	2427	1921	1931	1418	1521	1959	1745	2287	2151	1333	1225	1081	3684	4320	3403	2011	2752	2950	3425	3339	3603	2027	2169	2084	1707	1551	1831	1759	1637	1494	196.247
BraA03g041170.3C	1815	2400	1679	1510	2451	1690	2513	1746	3062	2139	2716	2941	2497	2475	3009	1914	2948	1814	1742	2172	3259	1735	1691	2283	2985	2155	2165	1646	1683	1999	1781	2108	2096	2446	1994	2522	2422	2741	3071	1282	1501	1489	2967	3800	3264	2515	2580	2081	67.3446
BraA05g035680.3C	3676	3776	3679	1600	2977	1977	2277	2004	2206	1108	2104	1483	1672	1297	1729	2430	2937	3357	2604	1832	1744	1497	1663	2283	2210	1963	1967	1293	1129	1218	4656	4837	3543	2995	4436	4635	2256	1871	2724	1629	1657	1567	1175	857	1664	1972	1752	1571	150.409
BraA05g014870.3C	2533	2664	2604	2681	2563	3430	3351	3049	3192	2526	2877	2796	3195	2810	2973	1631	1622	2835	2147	2164	2630	1337	1544	1928	2395	2339	2488	1741	1657	1646	2124	1878	1602	1180	1362	1494	2009	2181	3092	1514	1374	1799	3005	1997	2910	2098	2310	2088	172.605
BraA06g037870.3C	1895	1524	1499	1567	1858	1562	2638	2153	2640	2863	2837	3242	2262	2581	1954	2023	1826	1925	2162	1858	2288	3803	2931	2670	2767	2356	2750	3297	3033	2800	1724	1894	1793	1915	1778	1957	1129	1480	1810	2866	2154	2533	3133	2410	2522	1843	2135	2638	115.123
BraA08g009420.3C	2661	2298	2338	2245	2751	2485	2357	2380	2688	1711	2002	1849	2310	2204	2310	2314	2149	1970	2265	1909	2284	1864	2131	2438	1877	2269	1597	1845	1587	1633	2167	2058	1578	1436	1879	2147	2563	2833	2795	2305	2401	2873	3230	2797	3260	3177	2660	2287	169.11
BraA01g001550.3C	2792	1895	1734	2094	1544	1394	2193	2325	2519	2122	2089	2030	2623	2319	1791	2211	2371	2014	1790	1941	2157	3583	3259	2621	2221	2421	2016	2476	2211	2301	2742	2434	1837	2520	2384	3119	1731	2055	1881	1898	1922	2821	2490	2681	2576	2187	2581	2235	289.23
BraA06g014370.3C	1375	1349	1699	780	689	901	1179	1445	913	1077	357	306	2659	1730	3483	4503	5122	1782	2706	1417	1662	1378	2126	709	451	936	743	731	900	826	4992	3661	4615	5908	6228	8121	1108	816	905	2412	1468	1260	5334	4430	2285	4171	3253	2216	64.6772
BraA05g037180.3C	2483	2839	2716	2076	3084	1948	1191	1035	922	1626	1894	1904	1043	869	1283	3157	4580	3177	4112	3999	3470	1114	1428	1463	3350	3194	2871	1749	1999	2005	3220	3469	3021	5585	5417	5157	1723	1592	1668	873	1238	655	844	790	895	1514	1614	1256	137.343
BraA07g011190.3C	2008	1593	1231	1291	1015	1595	1777	1189	1502	1935	1800	1442	1985	2339	2187	2744	3148	2554	1967	2322	3103	2835	2610	3013	3093	3211	3668	3678	4258	5203	1532	1483	2073	2124	1733	2264	1018	1401	1354	1961	1943	2077	1686	2024	1509	3442	3505	3677	47.9178
BraA05g036790.3C	1673	1460	1165	1568	3776	1406	2881	2206	3313	3527	3004	2890	2228	2534	2684	1604	1785	1374	1941	1937	2405	4067	2991	3389	2702	2558	2444	3760	3615	3981	1007	1198	1292	1495	1346	1409	1113	1653	1276	1895	1632	1954	2273	2053	2228	2657	2831	2815	37.0156
BraA05g003320.3C	2486	1078	1397	3857	1417	3550	2799	2876	3873	3820	2347	2237	4490	5436	3624	1246	884	855	1211	923	1300	2516	1789	1582	1182	1499	1526	2320	1978	2284	969	1040	1217	818	681	1026	1395	2060	2255	1743	1254	1896	7236	5990	5662	1889	1447	1996	90.7388
BraA07g031740.3C	2046	1270	1223	1592	1388	1462	1804	2225	3086	3779	1852	2200	2762	3528	2607	1556	1706	1013	847	723	1934	4550	3135	2521	2008	1569	1623	3299	3274	3226	1442	1247	1385	1244	1005	1241	1559	2662	1891	2264	1968	2403	4832	4313	4497	2548	3293	3336	199.279
BraA05g017730.3C	1800	2080	2475	2164	2934	3173	3297	3085	3115	1942	2861	2530	2708	2414	2979	1575	1430	1460	2473	2306	2580	1187	1206	2271	2657	2979	3042	1544	1160	1099	2024	1844	1365	970	1363	1537	2857	3313	3770	2325	2687	2664	2182	1537	2358	3154	2450	1921	85.5667
BraA06g032270.3C	2295	1532	1753	1571	1371	1059	2040	2163	2835	2400	1590	1943	3255	3776	2891	1608	1650	1329	1055	885	1104	4175	3131	2333	2117	2147	1908	3307	2779	3122	2092	2478	1961	2134	1935	2504	1986	2401	2607	3051	2414	2747	2969	2422	2794	2015	2558	2643	117.179
BraA04g030710.3C	2448	2501	2500	1872	2403	1859	1166	1117	1085	1610	1435	1540	1252	1202	1469	2785	4035	3407	3157	2750	2570	1177	1546	1380	2368	2273	2312	1735	2338	2148	3675	4134	4365	5681	5641	5023	2355	1990	1788	1075	1415	952	1541	1320	1248	1837	1818	1423	288.63
BraA09g027410.3C	1909	2254	1732	1987	2262	2440	2782	2244	3075	2952	2331	2284	2618	2390	2725	1609	2183	2008	2262	2269	2627	2699	2139	2357	2438	2434	2792	2571	2796	2683	1596	1728	1403	1421	1551	1672	1896	2199	2493	1890	1463	2013	2662	2436	2711	2354	2627	2726	178.188
BraA10g007770.3C	2554	2363	2571	1708	1001	1539	2579	2539	2377	1670	1845	1549	2386	2221	2158	2638	2030	2680	1787	1489	1058	3969	2608	2600	2273	2417	2293	2810	1995	2358	3225	2915	1922	2124	2363	3255	2040	1883	3132	3411	2460	2843	1895	1274	1542	1777	2233	2276	85.554
BraA08g033680.3C	1481	2135	2645	2850	2756	3776	1937	2510	2358	1327	2305	2731	2345	1691	2390	1750	1838	3032	3587	3313	3909	1339	1426	2103	2451	3565	3185	1186	1041	982	1673	1786	838	632	1384	1313	2183	1709	3190	1981	1944	2370	3620	2006	3422	3269	2736	2626	52.4539
BraA09g020880.3C	2304	2636	3005	2856	3022	2460	1218	1302	1013	1737	1715	1832	1473	1283	1441	2416	3277	2889	3554	3365	3007	922	1466	1461	2931	2785	2607	1784	2294	2124	3323	3011	2775	3521	4020	3872	2904	2899	2705	1192	1592	934	1350	1374	1260	2203	1940	1447	277.121
BraA03g053770.3C	2301	2408	2497	1580	3076	1896	1758	1817	1746	1269	1636	1950	1575	1236	1468	3353	3929	2743	3481	3120	2865	1633	1919	2391	2272	2535	2231	1533	1561	1468	3130	3895	2702	4115	4637	4590	1707	1438	1565	1704	1666	1593	1428	1092	1779	2157	2147	1821	90.0377
BraA06g029220.3C	1884	1390	1288	1747	921	1396	1900	893	1516	1911	2164	2281	2152	2442	1488	1942	2054	1572	2106	1755	2434	5094	3645	3160	2516	2557	2202	5699	4527	4651	1626	1922	1840	2642	2061	2295	881	1081	1299	1956	1584	2126	1909	2134	1803	2735	3075	4000	33.8317
BraA09g044390.3C	3042	2758	3467	2528	2655	1852	749	805	586	1228	848	1159	1465	1193	1363	3194	4603	2629	2429	2002	1953	706	1277	1279	2271	2119	2080	1164	1564	1239	4390	4459	4523	5235	5769	5711	4298	3051	3140	1443	1580	1095	970	1052	910	1541	1601	1261	326.45
BraA02g005190.3C	71	2443	2137	1923	27072	3160	1512	1366	218	963	8517	11465	305	22	930	344	563	982	3574	3434	6020	36	33	320	8003	3825	12105	175	45	18	1134	982	527	586	774	509	513	138	668	108	72	28	7	5	58	208	245	74	3.22133
BraA02g042500.3C	1313	1746	2199	3027	2422	3339	2626	3660	3195	1809	2149	1919	3574	3201	2799	1595	1225	1718	1927	1669	2377	2030	2447	2594	1912	2351	2261	1861	1749	1510	1559	1375	975	696	1048	1203	2696	3554	3832	3141	2498	3726	2335	1989	2506	2470	2372	2004	150.839
BraA07g021800.3C	2267	1206	1270	1617	1142	1258	993	893	1174	3011	4297	5018	1572	853	2329	2890	2365	2023	738	1451	2273	368	485	477	3631	2710	3434	1712	1214	1866	1778	1314	1500	3732	2380	4481	1805	2518	2851	4321	3392	4483	3341	2764	1614	3271	3954	2123	106.356
BraA02g013770.3C	2784	2911	2717	750	1588	959	843	733	647	602	1351	1158	475	355	665	5133	5462	3773	3878	3656	2576	747	1300	1972	3177	3017	2211	813	867	550	4040	4446	2841	5860	7156	6815	2472	1782	1265	1968	2269	2564	419	552	698	1801	1957	1500	246.997
BraA09g062290.3C	2325	2344	1855	1782	2414	2056	2295	1664	2148	2436	2566	2608	1855	1820	1837	2247	2693	2264	2683	2418	2517	2954	1994	2345	2886	2686	2543	2816	2574	3069	2241	2816	2678	2908	2850	3189	1500	1499	1813	1155	1314	1098	2009	1579	1884	2328	2241	2225	36.7437
BraA01g026270.3C	1965	1882	2203	2559	2466	2765	2510	2838	2745	2406	2266	2543	2730	2274	2513	2020	1783	2059	2981	2465	2769	2664	2202	2289	2161	2404	3234	2075	2359	1830	2394	2255	1749	1122	1696	1965	1726	2191	2391	2238	2118	2785	2807	1944	2013	1987	1457	1205	234.771
BraA04g014630.3C	1632	1251	1286	706	3535	735	1821	2360	2550	2833	1513	1482	3221	3308	5347	2818	3192	1526	2171	2032	2497	2547	2006	1159	1610	1244	1449	1708	1258	1251	1857	2551	3104	4318	3142	4668	608	882	808	1636	1434	855	5592	3347	3109	3190	2415	1987	85.2706
BraA06g026450.3C	2267	2150	2454	2225	2554	2464	1921	2409	2368	1736	2268	2425	2177	1845	2216	1792	1906	2111	2464	2334	3001	2089	1879	2365	2346	2659	2304	1934	1716	1776	2246	2361	1721	1653	1988	2223	2085	1579	2962	2081	1827	2319	2911	2095	3068	2756	2956	2542	78.2812
BraA05g014820.3C	1159	839	979	1701	476	1573	2334	1879	2453	1757	1521	1507	2861	1788	1695	2115	1874	3178	1858	2879	2682	2387	3193	3887	1804	2316	1645	2629	2338	2127	423	373	396	745	817	1213	1192	2805	1526	3499	3336	4205	3521	4083	3503	4201	5353	4852	78.9771
BraA08g022010.3C	2510	3389	3107	2159	2831	3011	3422	3069	2862	1532	2266	2080	3018	2393	2759	2081	2175	2085	2800	2641	2295	730	811	2131	2224	2970	2652	1066	688	785	2907	2938	1583	1149	2086	2064	3623	3271	3436	1696	1834	2489	1401	946	1726	2270	1930	1580	146.048
BraA09g002920.3C	3159	3622	2368	2236	1877	2566	6016	7536	7001	2206	3120	2038	2892	4685	2402	4	3	2	3	3	7	40	42	24	15	12	19	23	10	23	3963	2844	2049	1	2	4	1729	2544	2097	8	12	7	11083	11473	15497	26	74	46	276.165
BraA02g005030.3C	1330	2708	2757	2163	8145	3973	1799	2072	1839	2092	4065	4464	1086	1060	2027	1436	1895	2313	4299	3572	4151	1175	1173	1938	4077	3793	3608	1114	1061	1196	2053	2404	1465	1290	2346	1993	1272	1314	1997	664	962	825	1094	818	1866	2106	2413	1941	35.3119
BraA03g015680.3C	847	862	1011	1238	4141	1335	3672	3326	5763	5542	1991	2272	2014	4340	3045	862	723	787	1085	781	1161	5045	2484	2294	1346	1517	1441	3259	3291	3507	654	679	3400	471	694	697	529	1167	883	1707	1275	1583	5240	3693	4655	2495	2577	3570	16.08
BraA10g024160.3C	2437	2812	3045	2613	3499	2422	962	949	754	1469	1444	1616	1111	1121	1184	3135	4209	3493	4144	3398	3078	868	1363	1264	2788	2828	2758	1618	2279	1784	3423	3595	3374	4691	4917	4916	2738	1933	2239	1022	1257	783	741	656	716	1370	1259	856	220.579
BraA08g029760.3C	1694	1327	1334	1874	1168	1598	1866	1497	1745	1747	1544	1388	2263	2346	2222	3126	2575	1503	2016	2093	2171	2259	2273	2884	2386	2811	2183	3448	2559	2820	2440	2126	1593	2533	2541	3731	2444	2815	1954	3424	3732	3936	1610	1359	1646	2121	2043	2126	20.6243
BraA07g019350.3C	1955	1754	1425	1577	1134	1794	2541	2123	3237	2317	2184	2132	2265	2698	2299	1575	1550	1431	1798	1585	1718	5930	3159	3051	1989	2538	1990	3761	3288	3508	1218	1414	1180	1190	1173	1848	1335	1780	1641	2114	1827	2246	2660	2250	2469	2912	3557	3751	27.5878
BraA06g026800.3C	812	446	357	464	185	497	1673	1574	2241	1266	570	527	1152	1988	1272	1719	1374	1427	1416	904	1367	9756	7212	4847	1217	1503	933	5374	4766	5720	462	466	412	1047	820	1375	341	742	448	2486	2217	2904	3105	2930	3623	4590	6562	7719	19.6386
BraA02g019310.3C	2136	1717	1914	1864	1916	1380	803	970	863	1409	1105	1155	1245	1468	1211	2516	3223	2075	2114	1835	2161	1849	2369	1388	1757	1895	1621	1810	2631	1950	4206	4325	4683	5453	4948	4741	2708	2731	2613	3334	2079	2606	1203	1434	1178	1912	2452	1828	316.366
BraA07g030990.3C	268	351	605	10962	693	90	11	16	8	531	522	18	21	0	15	4147	6917	37225	391	1661	787	106	358	2	141	865	35	3	43	327	228	1050	5478	9068	2746	9043	158	32	30	474	90	160	540	2521	32	58	111	7840	5.38447
BraA06g034580.3C	2992	3408	3380	2019	2625	1987	1324	1153	1143	1108	1921	1645	1222	868	1599	3157	3449	1966	3257	3200	2353	1141	1418	1844	3329	2980	2490	1506	1407	1030	3872	4386	2950	2967	3724	3605	3234	2873	2750	1771	1915	2146	669	838	1055	1619	1809	1658	128.588
BraA08g035330.3C	698	1473	1838	2139	2821	1503	536	800	408	987	1410	1897	1166	380	988	3039	3373	2888	3205	3244	4999	1132	1974	2894	4517	4616	4339	1837	1604	1198	1490	979	758	2070	2898	3579	1868	2098	2430	3823	4104	4552	517	676	831	3429	3602	3127	72.3074
BraA01g010550.3C	3909	1794	1505	1931	646	1492	3167	3795	4699	2401	951	1109	2930	3454	1853	1758	1493	1807	1492	1154	904	3744	3270	1970	981	1391	925	2071	2172	2217	1726	1652	1379	1270	1236	1639	1399	2149	1342	1661	1467	1380	7906	5762	6480	1607	1662	1912	162.541
BraA09g018050.3C	334	1236	1818	1777	3881	2231	1975	1895	1333	1516	2171	2310	2519	2625	2741	1552	713	2731	2638	1828	2524	1684	2289	2397	3294	3397	3606	3144	2888	3190	3047	2117	2303	2744	3749	4297	1767	1418	1696	2382	2441	2279	1167	804	1122	1473	1729	1802	11.2303
BraA07g034710.3C	1696	1808	2167	2899	4852	2880	3729	3250	3986	3752	2679	2950	3668	3395	3580	990	1159	1232	2105	1635	2046	1684	1605	1702	1832	2045	2586	1730	1495	1646	1467	1595	1253	975	1037	1113	1997	2746	3129	1914	1632	1610	3269	2574	2376	2010	1512	1445	31.2704
BraA03g041380.3C	2583	2662	2633	1875	2585	1320	940	925	967	1712	1389	1581	1135	1365	1340	3501	4464	2400	3168	2748	2748	1794	2307	1584	2671	2567	2401	2194	2919	2198	3476	3474	3491	4486	4530	4762	2062	1880	1403	1719	1536	1566	902	962	847	1411	1671	1569	223.629
BraA10g028300.3C	1828	2111	1905	2264	1855	2018	1650	1704	1669	1843	1426	1308	1921	1787	1703	3031	3516	3641	2796	2422	2998	2240	2498	2312	2237	2532	2394	2652	3424	2876	1966	1488	1411	2618	2634	2959	2368	2374	2935	2462	2333	2267	1311	1311	1211	1891	1983	2230	448.773
BraA04g025570.3C	2348	2169	2164	1735	1706	1985	3270	2639	3051	2294	2065	2057	2543	2361	2631	1663	1997	2283	2446	2176	2414	2495	2572	2458	2000	2429	2033	1438	1368	1439	2386	2383	2042	1652	1820	2054	2349	2434	2569	1596	1374	2048	2734	2400	3001	2067	2543	2460	201.338
BraA07g022360.3C	2288	2681	2983	2099	3105	1506	1086	809	893	1818	1884	2075	1233	1065	1510	3096	4150	2699	3146	3353	3288	890	1237	1488	3608	3364	2856	1679	2260	1894	3046	3680	3236	4525	4900	4628	2431	2115	1945	882	1306	789	975	884	722	1424	1498	1092	188.96
BraA02g043930.3C	24	119	198	1861	1728	4809	863	1599	3184	587	2024	1884	1406	1702	666	355	84	869	1652	2163	5054	3965	2836	4760	1753	2431	1737	3462	3859	3224	9	31	30	11	38	49	363	1042	928	1307	2861	3666	3591	4122	5123	5611	8173	8258	1.16562
BraA06g018110.3C	2260	2272	2374	1786	2472	1795	1018	1071	846	1369	1290	1364	1242	1544	1244	2575	3546	2877	3332	2433	2395	1608	2203	1566	1958	1997	1785	2128	3219	2454	3734	3826	3672	3992	5219	4307	2481	2226	1970	2176	1869	2100	1049	1058	932	1787	1941	1691	253.141
BraA08g030570.3C	2900	2621	2592	1596	1974	2009	2108	2138	2163	1684	1968	1965	1485	1598	1524	2845	2985	2241	2861	2334	2344	1820	1698	2180	2480	2422	2180	1951	1644	1541	3249	3524	2537	3111	3548	3307	2280	2102	1992	1837	1778	1955	1877	1469	1999	1980	1909	1727	139.71
BraA05g034590.3C	2494	2638	2715	2101	2714	1938	1731	2191	1929	1390	1788	1818	2680	1916	2426	2364	2579	1839	1573	1650	2283	1284	1759	2305	2006	2453	2135	1103	1039	1074	2363	2869	2108	2127	2704	3057	3842	3918	3532	2275	2281	2322	1972	1730	2330	2323	2410	1791	249.699
BraA03g048080.3C	2287	3011	3349	2672	3187	1951	1036	983	687	1761	1712	1807	1339	1052	1545	3327	3924	3151	3950	3501	3258	668	1110	1340	3362	3510	2897	1513	2204	1714	2859	3206	3235	4355	4880	4358	2649	2037	2046	890	1162	642	856	709	718	1240	1229	947	305.868
BraA05g013100.3C	3496	3801	4608	2701	3297	1952	1056	1297	1097	2139	1601	2072	1853	1793	1948	1916	2670	2037	2302	1827	1600	709	978	860	1622	1845	1654	1134	1439	1235	4763	5793	5876	3526	3922	4105	3842	2915	3141	739	900	617	1577	1262	1239	1058	1122	824	250.614
BraA06g039700.3C	933	743	777	727	356	633	2502	3479	4362	1518	628	498	2411	3178	1639	1689	1290	925	1385	852	957	11336	6255	2638	1289	1866	1807	2501	3529	3042	706	766	1172	794	862	1278	635	1493	894	3000	3070	3458	4671	3159	2797	4131	3686	3413	42.6549
BraA06g031370.3C	3458	6213	4655	3807	2695	2225	398	693	381	1383	2883	519	812	105	601	6733	8152	5723	1669	3186	2318	13	99	1300	2629	2665	1893	281	302	168	2999	3955	2576	2228	3230	3644	4477	1415	2737	2136	2007	1613	160	237	162	1130	2060	996	112.677
BraA06g019810.3C	991	2806	3143	3431	6601	3059	1675	1716	1346	1439	2076	2392	2462	1400	2542	1401	1453	2362	2108	2220	4609	474	756	1292	5399	3665	4780	765	729	856	2369	1726	903	736	1428	1540	4761	3038	4583	1928	2121	1796	1377	994	1329	1973	1744	1283	169.144
BraA03g002210.3C	2314	2860	2739	2065	3157	2969	2739	2604	2492	1800	2916	2538	2308	1618	2660	2104	2168	1970	2955	2884	2658	989	1176	1859	2822	2914	3111	1273	1078	1145	2210	3021	2065	2077	2604	2650	2354	2419	2510	1235	1541	1505	1681	1210	1752	2266	1997	1588	75.814
BraA10g023190.3C	1373	2686	3584	2560	1554	2358	3093	4413	5409	2369	3962	2861	4025	1808	4402	2125	1671	477	1144	926	1581	1549	842	1381	1706	1167	1944	1207	978	771	2964	2212	1458	1770	1994	1411	2675	1871	5837	2251	1338	2052	2746	1955	1581	3052	1440	910	68.9248
BraA09g054810.3C	1022	874	889	576	1245	479	706	1228	371	995	250	315	1768	1317	2072	4040	5008	1718	1708	1791	1628	1928	3629	995	615	961	711	1173	951	1026	1669	1998	2241	6254	4372	8167	793	841	645	2453	1887	1301	5376	6158	2902	6494	5250	4604	57.9612
BraA05g022890.3C	3379	2119	2066	1709	1453	1208	1782	2096	1982	2249	1549	1220	2183	2162	1977	2518	2363	2000	1288	864	985	1881	1577	1651	1879	1793	2112	2386	2164	2294	3847	4699	4763	4945	3382	4458	2701	1659	3175	2075	1600	1862	2086	1435	1459	1588	1325	1377	94.6197
BraA05g005410.3C	1532	1687	1982	1994	1750	2833	2245	2666	2344	1773	2226	1717	2049	2490	2190	1641	1469	2509	2366	2124	2820	3047	2096	2920	2581	2839	2665	2600	1941	1792	1476	1140	729	535	1054	1278	1817	1707	2067	2640	2358	3399	2583	2119	3115	3651	3222	3543	115.36
BraA07g035360.3C	1854	2000	2294	1370	1634	918	324	538	354	850	817	889	578	545	755	3822	5204	3151	2882	2450	2632	1731	2969	1808	2416	2664	2359	1982	3300	1988	2808	3328	3382	6596	7059	6484	2157	1634	1459	2398	2117	1927	491	520	400	1523	2178	1775	226.03
BraA02g034580.3C	1964	2200	2166	1910	2532	2514	2350	2815	2863	2474	2100	1995	2266	2818	2903	1933	1902	1676	2333	1596	2419	2912	1796	2143	2300	2728	2356	2768	2264	2500	2127	2405	1938	1710	2023	2418	1466	1273	1785	1525	1334	1643	2554	1900	2837	2097	2298	2212	47.6934
BraA05g040650.3C	1882	1565	1385	2309	1513	2114	1865	1836	1687	1985	1333	1523	2623	2179	2039	2126	2404	2285	2574	2265	2660	1817	2814	2524	1579	2195	1881	2366	3512	2759	1468	1389	1111	1612	1544	2143	3083	3577	2741	2666	2992	3387	1872	2378	2020	2291	2645	2513	303.858
BraA01g020180.3C	2251	1119	1363	1519	990	1158	2056	2081	2338	2762	1654	1959	3857	4769	3601	1745	1619	1090	788	757	939	3832	3687	2553	1399	1594	1665	2794	2746	3292	1253	1450	1960	1464	1371	1920	1296	2294	1751	1914	1543	1798	4985	4096	4193	2216	2642	2865	86.0154
BraA07g015450.3C	3229	4081	4241	3680	4826	4233	2513	2507	1942	2389	2421	3083	2782	1957	2724	1441	1619	2107	2056	2218	2071	498	720	858	1949	1835	1874	676	748	659	4653	4367	3706	1453	1429	1421	3985	3105	3340	523	680	519	1754	1377	1907	1004	951	855	280.915
BraA08g035550.3C	2132	2171	2227	2182	1932	2529	2310	2335	2333	1646	1739	1655	2487	2019	2095	1970	2029	1972	2465	2096	2119	1748	1846	2357	1954	2216	2204	1871	1760	1811	2409	2883	2329	1711	2246	2378	2396	2602	3340	2141	1997	2184	2325	2127	2577	2557	2448	2104	85.6694
BraA05g038740.3C	2467	2908	3994	4074	4310	2490	1530	1835	1187	2682	2524	2446	1550	1767	2292	1408	1853	1498	1821	1804	1971	428	736	716	1455	1474	1324	893	1193	930	6037	4638	4885	2266	2372	2269	3861	4089	5538	827	1005	721	2494	1631	1843	1046	1027	821	455.796
BraA05g011860.3C	1295	1299	1643	1559	2178	1511	1475	1909	1553	1334	1361	1378	1604	1951	1366	2435	2443	1789	2327	2111	2036	2101	2119	1827	2291	2120	1911	1427	1757	1267	3361	2963	2143	2970	4165	4017	2625	3194	2488	3030	2670	3614	2047	1906	2383	2579	2605	2715	124.109
BraA01g029590.3C	7441	4069	2732	1755	2762	817	213	358	293	873	350	316	200	697	351	4907	5873	2204	1236	1007	785	72	105	283	1268	583	716	179	608	467	7117	10367	9545	8795	7902	9699	4036	369	1853	423	153	201	281	106	133	130	68	52	339.322
BraA07g017440.3C	1795	2216	1748	1781	2981	2760	2596	2353	2779	1898	3117	2552	2192	2177	2783	1629	1265	1630	2429	3055	3381	1314	1285	2325	3713	3994	3140	2040	1625	1610	1196	1365	791	793	1022	1254	2958	2799	2201	1633	2079	2673	1997	1430	2249	2810	2665	2664	104.445
BraA10g015740.3C	1987	1329	937	1193	627	1273	2593	1556	2489	3365	1782	1534	2288	3421	2120	1214	1202	1274	1250	848	1141	5904	4091	2746	1574	1643	1225	4182	3837	4842	1198	1343	1392	1241	968	1260	1041	2128	1218	1868	1729	2689	3847	4878	3796	2087	3308	3268	74.4978
BraA09g031350.3C	1256	2170	2484	2580	4889	3287	2925	3289	2557	1823	3187	3170	2649	2079	2615	1299	1356	1778	2152	2119	2601	1232	1382	1623	3083	2597	3137	1432	1148	1257	1478	1539	1028	782	1140	1316	3134	3171	4283	1791	1849	1889	2078	1653	2167	2423	2048	1795	130.112
BraA08g028240.3C	1797	727	856	1288	772	1331	1918	1694	2080	1850	1061	1150	3231	3210	2322	1640	1351	1139	1890	1274	1569	3595	4163	3300	1222	1980	1361	3671	3490	3383	861	977	1157	1048	1032	1584	1387	2291	1847	3359	2856	4290	3079	3760	2951	3116	4165	4556	96.4217
BraA01g007070.3C	1709	1526	1823	2773	1407	3530	1779	1794	1442	2834	1510	1591	3378	2607	2179	1559	1862	1744	2401	1740	1771	1993	2343	1851	1733	2178	2128	3101	3116	3180	1666	2256	1686	1924	1769	2377	1950	1914	3389	2508	1763	2763	2411	2387	1913	2498	2331	2528	128.688
BraA07g018120.3C	1783	3210	2252	1542	1058	1924	3286	1445	2840	2188	3965	3342	1783	918	1701	2057	2566	2287	2376	3067	3163	4556	1815	3299	4177	3162	3463	2990	1593	1892	3069	2338	2039	1707	1559	1709	1033	1313	1522	982	965	1386	656	1272	1447	2185	1597	2121	194.841
BraA08g027280.3C	2043	956	1244	2013	1376	2014	3435	3228	4767	2078	1508	1793	2744	3027	2741	1166	1392	1529	1908	1390	1695	3200	2478	2610	1333	1459	1338	3181	3125	3125	657	764	951	1266	997	1563	1150	2364	2396	2387	1849	1849	4945	3865	4182	2712	2265	2537	51.4958
BraA06g040670.3C	2421	2577	2395	2027	2694	2052	798	715	644	1274	1361	1555	899	789	1093	3292	4477	4707	4579	3964	3295	664	1012	1342	3432	3224	2814	1475	1897	1788	2870	3445	2993	4983	5433	5224	2439	1673	1662	1128	1200	718	641	604	558	1286	1263	1071	178.551
BraA07g036860.3C	2956	1771	1626	2183	1173	1459	1689	1754	1674	1950	1473	1384	2070	1481	2034	2812	2935	2653	1343	1348	1062	1397	1283	981	1089	994	1186	1141	1462	1655	3654	4978	8331	3118	3199	4958	1199	1630	1995	2094	1236	1477	4662	4011	2488	2255	1676	1303	192.639
BraA09g054430.3C	2332	1565	1861	1467	1531	1201	2088	2137	2440	1932	1500	1827	1795	2342	1653	1947	2219	2039	1668	1482	1624	3880	3174	2064	1677	1538	1537	2866	3067	3015	2206	1780	1954	1811	1806	2145	1471	1897	1685	2477	1916	2638	3425	3380	3311	2534	2897	3478	529.023
BraA05g020170.3C	2527	2656	2792	1750	2604	2151	1740	1820	1769	1413	2157	2252	1470	1428	1557	2442	2304	2472	3095	2763	2223	1202	1364	1904	2567	2480	2200	1370	1293	1336	4118	3943	2914	2806	3203	3531	2396	2117	2564	1729	1737	1995	1523	1217	1684	1927	2028	1658	110.999
BraA01g000630.3C	2612	3043	2931	2238	2776	2881	2583	2436	2392	1162	2229	1812	2208	1498	2366	2093	1946	2341	2489	2546	2883	1118	1432	2189	1914	2523	1972	1492	1028	1022	2914	2461	1536	1196	1789	2305	2565	2061	2627	1931	1815	2358	1943	1659	2633	2893	2633	2449	204.414
BraA01g016350.3C	2089	1187	1273	1039	507	876	2110	2169	2503	1361	688	631	4362	3876	3862	2037	2351	1173	1504	1093	1364	4916	3410	2153	892	1369	901	2644	2293	2156	1545	2069	1605	2055	1842	2566	963	1466	991	2347	1722	1990	4460	4578	4025	3549	3166	4032	84.3197
BraA02g024820.3C	2150	2499	2642	1966	2210	1748	1419	1265	969	847	1547	1472	980	588	1081	3277	3348	2278	3262	3260	2904	1115	1582	2169	2860	3191	2414	1364	1276	1148	3553	3491	2625	3998	4148	4420	2786	2505	2682	1961	2155	2399	670	727	890	1999	2189	1668	158.564
BraA08g010980.3C	2395	2156	2514	2342	2051	1933	1519	1537	1448	2113	2576	2561	1632	1212	1609	2626	2726	3348	2613	2514	2350	1316	1872	1715	2841	2576	2787	1771	1847	2179	2595	2641	2447	2648	2462	3686	2557	1926	2404	1711	1874	1825	1486	1431	1281	2173	2023	1838	132.885
BraA08g032180.3C	1830	1259	1073	1728	990	1786	2297	1858	2215	2043	1626	1791	2143	2580	1895	1645	1515	2140	1890	1691	1935	3739	3783	2903	1212	1774	1263	3615	3558	3554	1058	1160	1157	1674	1259	1916	1296	2099	1646	2920	2419	3223	2709	3315	2841	2796	3176	3670	172.612
BraA02g045080.3C	2938	3108	4137	3069	2719	2287	1208	1406	969	1226	1725	1836	1281	705	1240	3137	3455	1856	2465	2139	1846	454	883	1242	2285	2328	2039	554	528	328	5145	5515	4154	2730	3659	4110	4429	3673	3880	1422	1536	1743	659	884	1139	1186	1306	984	304.354
BraA04g030720.3C	3576	2287	3196	2234	1219	1644	1180	1516	1211	1201	1064	1228	1348	1397	888	2062	2027	2597	1373	1272	1820	2343	2461	2179	1410	1684	1315	1476	1110	1059	3834	2742	2209	1571	2112	4138	2129	2217	2961	3548	2861	3765	2495	3675	2999	2929	3010	2943	305.177
BraA02g001160.3C	1277	3321	3640	2534	7056	3691	1495	1518	1168	1339	3381	3548	1111	725	1758	1755	1995	2604	3900	3329	2959	637	864	1292	3065	2898	2959	793	694	788	2918	2985	2098	2012	2654	2648	2800	2589	3311	864	843	831	951	958	1672	1578	1947	1685	40.5057
BraA04g003850.3C	1970	1652	1985	1499	1958	1706	1452	1536	1672	1544	1504	1696	1520	1622	1244	2083	2213	2448	2357	1725	2108	3749	3373	2770	2003	1831	1692	2208	2504	1951	2254	2915	2793	2938	3359	3353	1693	1578	1695	2295	1715	2384	1994	1943	2489	2449	2957	3038	104.145
BraA03g033990.3C	2322	2771	2713	1700	3092	1532	1049	918	989	1901	1898	1774	1247	1114	1562	2710	3826	2237	2900	2660	3058	1140	1543	1694	3131	3145	2773	1807	2320	2079	3322	3712	3598	4490	4343	4443	2235	1682	1585	836	1264	829	1097	865	1036	1544	1610	1313	66.5818
BraA09g056030.3C	2704	2133	2195	1959	1870	1583	1153	1327	1449	1722	906	1227	2027	2001	1692	2513	3295	2464	1833	1549	2030	1860	2019	1604	1431	1731	1595	1882	2557	1983	2685	2888	3144	3934	3569	3924	2890	2969	3178	1957	1996	2013	1759	1954	1758	1869	2304	2302	526.735
BraA08g004520.3C	3091	1583	2062	1778	876	2445	1030	1812	1684	1727	1218	792	1856	2210	1368	3051	2444	1723	2477	1565	1567	2132	1819	1326	742	1299	1412	1907	1894	1989	1622	1988	1422	1189	1483	2297	2926	3457	3585	3699	2308	3291	3532	3772	3882	3410	3699	2931	169.924
BraA09g023960.3C	1306	1480	2052	2788	2764	3843	3578	4264	4358	3044	2648	2352	4205	3051	3641	878	696	1062	1460	1238	1928	1229	1168	1450	1890	2100	2744	1272	881	1021	862	750	566	294	589	624	2324	3985	4770	1752	2337	2499	4327	3064	3390	2160	1503	1112	33.1053
BraA07g041880.3C	278	182	80	391	157	140	2993	1501	4110	805	615	632	459	733	641	314	272	255	960	337	1172	22569	13559	7727	1449	1222	869	4752	4603	7610	101	83	205	119	59	168	67	533	183	2094	1451	2254	650	900	879	2776	4024	5294	10.9498
BraA10g002450.3C	2623	1794	1194	1343	482	873	2785	2065	2520	989	389	389	2031	2086	1335	1617	2653	2042	1830	1917	1244	2366	5070	2452	589	1243	438	1277	1327	1392	1074	1344	916	2215	1625	2614	3370	6283	2638	2281	2699	3314	4404	5603	3351	2563	3364	3211	187.283
BraA09g007740.3C	1928	2591	1971	2834	2279	2650	2724	1210	1720	2051	2637	4045	1738	1209	1717	1120	1303	1445	1714	2256	3703	1418	2015	2268	2886	2770	2264	3784	2921	4165	1068	973	735	642	650	646	2384	2738	3306	1621	1500	2138	1626	2776	1638	2350	2849	4206	84.0695
BraA04g014760.3C	1761	1310	2011	751	824	657	1142	1815	1922	929	189	371	4317	4246	4658	2791	3451	1718	1669	998	956	771	1567	425	306	590	375	818	1106	595	4625	3640	7269	4307	4531	5744	1251	1174	1092	2280	1267	1206	4259	5101	3417	2801	2212	1964	196.023
BraA09g012050.3C	1787	1522	1681	2653	1389	2151	1709	1673	1550	1546	2118	1934	3228	1196	2251	2077	1511	2329	2718	2335	2853	685	1010	3113	2447	3674	2991	1539	1589	2044	1456	1264	2322	817	1555	1917	2128	2803	2868	3202	3116	3752	1741	2207	1713	2949	3611	2393	71.6457
BraA09g055390.3C	1155	597	966	1477	1252	1203	1604	1427	1788	2935	1811	1650	2822	3541	2749	2569	2365	1400	1667	1210	1256	2205	3106	1365	860	1525	1386	2246	4396	4053	1969	1660	5907	2628	2865	4393	534	1059	715	1491	1202	1315	4560	4230	2494	2698	2678	2003	109.52
BraA04g025800.3C	1737	2534	3247	2585	3292	2666	1729	1445	1295	1400	2659	2092	1304	1160	1377	2405	1979	2994	3616	3414	3427	1294	1330	2153	3056	3337	2692	1566	1262	1452	3016	2839	2168	2388	3355	3566	1676	1408	2075	1719	2108	1652	1284	1001	1154	1909	1748	1339	64.8533
BraA06g042780.3C	1544	954	1122	1157	1624	993	2349	1993	2846	2345	1520	1496	1996	2790	2121	1513	1339	1381	1419	1109	1619	5707	4009	3166	1466	1815	1449	3852	3597	3843	1164	1188	1508	1387	1300	1585	815	1374	1228	2359	1757	2592	3377	3240	3138	3130	3620	3954	27.7819
BraA03g058650.3C	1815	1804	1575	2125	2050	2507	2549	1902	2469	2981	2584	2723	2553	2460	2477	1708	1904	1946	2355	2210	2579	2076	1837	2132	2430	2738	2554	2679	2572	2724	1692	1833	1521	1486	1468	1646	1947	2379	2449	1701	1753	1872	2036	1915	2012	1943	2043	2134	71.9634
BraA05g007840.3C	2133	1111	969	1249	1218	1109	3100	3113	4175	3237	2768	2284	2735	3539	3054	1215	1482	791	1212	1033	1313	4594	2492	2837	1572	1323	1239	2521	3269	4052	875	1121	1747	1002	942	1159	817	2203	1557	1580	1351	1106	4295	3217	3523	2960	2685	3908	56.7158
BraA09g034590.3C	4356	2395	3219	3187	1472	3116	2607	2642	2865	1581	1822	1668	2492	2298	2005	1690	2066	1666	1462	1127	1347	979	916	1515	1009	966	982	904	849	946	3975	4003	3813	2048	2305	2488	1758	2060	3304	1534	1126	1121	4525	3590	3876	1830	1537	1689	130.545
BraA05g010560.3C	2693	1903	1783	2531	1632	3280	2243	1720	1739	2287	1698	1402	2762	2555	2155	2203	2046	2137	2239	1981	2199	1643	2398	2259	1634	2312	1999	1819	2046	1852	2050	2155	1908	1811	2023	2396	3097	2829	2847	2673	2282	2694	1819	1944	1736	1815	1752	1714	68.3605
BraA02g023190.3C	1566	1585	1953	2245	1994	1860	1817	2373	2318	2001	1671	1819	1821	1853	1795	1835	1738	1683	1704	1446	2207	1833	1784	2049	2537	2250	2569	1428	1511	1474	2355	2700	2033	2469	2548	2797	2467	2408	3231	2812	2434	2334	2530	2553	2929	2594	2488	2125	83.7761
BraA09g042420.3C	438	1794	1726	1771	22817	2873	1945	1427	939	2170	8262	11582	676	237	1360	526	740	1016	2969	3390	5747	223	128	601	7620	2802	7637	422	204	264	1090	1125	494	485	544	393	747	360	997	136	167	70	229	232	257	351	229	255	21.8652
BraA03g045890.3C	1968	1928	2581	2135	2049	2002	1591	1783	1436	1180	1444	1447	1691	1291	1491	2544	2550	2249	2792	2596	2579	1353	1711	2133	2366	2474	2111	1451	1328	1081	2364	2802	2255	2292	2969	3077	3190	3044	3620	2674	2552	2660	1400	1432	1773	2566	2385	2066	160.316
BraA09g065980.3C	2159	2130	2600	1725	2227	1296	756	789	632	1339	1171	1050	1072	1287	1007	3344	4540	2755	2439	2298	2328	2165	2675	1693	2374	2329	2279	2492	3560	2749	3327	2936	2938	4214	4195	4196	2048	1754	1804	1713	1828	1488	1097	1043	965	1807	1903	1824	339.407
BraA04g010370.3C	2186	2536	1665	1561	3628	1628	2472	1713	2353	2537	2797	3210	1732	1649	2233	1915	2225	1964	2328	2211	2215	2145	1646	2073	2703	2475	2408	2344	2269	2730	1964	2332	2037	2502	2369	2542	1788	2133	2310	1318	1314	1165	1863	1651	1683	1725	2109	1840	52.4449
BraA10g001520.3C	2490	1919	2113	2360	2269	2628	2280	1746	2139	2390	1983	2254	2456	2363	2218	2003	2180	2342	2335	2043	2195	1790	2128	1936	1420	2059	1618	1750	2110	1927	2162	2201	2141	1791	2246	2630	2449	2468	2621	1656	1859	2119	2330	2152	2158	2023	1966	1675	193.179
BraA05g000610.3C	564	932	749	1469	1065	1581	4036	1681	3553	2608	4130	3780	2043	1807	2103	792	1035	1218	1942	2171	3600	3806	2366	3718	3516	2901	3338	4687	2850	4612	517	504	553	750	726	728	592	654	1689	546	1107	919	2014	2247	2781	3538	3059	4507	15.2915
BraA06g018820.3C	2209	926	968	1106	1058	1058	1056	1002	1095	1082	1199	1398	1322	1190	1005	3541	4198	3573	3046	3119	2053	2856	3326	2676	1457	1788	1008	2595	2671	3661	1380	1936	1361	5381	3756	6858	711	1154	797	1843	2236	1592	1321	2051	1396	2531	3327	3172	65.8711
BraA05g016480.3C	2071	2234	2102	2409	2903	2705	1956	2113	2082	2535	2626	2697	2820	2483	3161	1721	2005	2092	2614	2526	2667	1468	1543	2008	2174	2344	2116	1730	1998	2125	1998	2264	1945	1763	2059	2149	1921	1864	2045	1063	1134	1215	2781	2069	2351	1797	1952	1639	89.8677
BraA10g032340.3C	2837	3230	3110	1765	2932	2092	1867	1582	1580	1332	1662	1748	1335	1030	1450	2301	2214	2587	2941	2876	2432	1460	1407	2396	2625	2646	2029	2174	1516	1567	3193	3609	2544	2346	2565	3302	1769	1818	1691	1512	1867	1941	1274	1168	1772	2302	2199	2436	89.6705
BraA08g001620.3C	1949	1361	1127	1628	1051	1757	2525	2128	3078	4552	2951	2937	2588	2655	3076	1364	1743	1365	1680	1467	1973	2841	2443	2435	1759	2006	1449	3485	3602	3809	1261	1325	1235	1448	1266	1694	1173	1993	1596	1404	1364	1479	2837	2635	2635	2460	2667	2732	36.4222
BraA06g032600.3C	731	542	635	643	554	630	1075	1950	2816	1790	1184	1041	1134	2361	1104	1007	905	595	902	748	1578	6449	3632	2695	1187	1693	1448	3334	3343	3581	782	782	762	1331	998	1539	705	1138	1071	3237	2870	4209	4697	5214	5803	4229	4715	6600	62.9836
BraA06g003410.3C	2317	2267	2177	1919	2369	2230	2329	2035	2509	1978	2501	2545	1925	1788	2070	1867	2221	2224	2307	2153	2069	2370	1762	2213	2242	2459	2231	2192	1864	2107	2324	2572	2373	2189	2468	2525	1433	1441	1700	1192	1337	1354	2199	1974	2441	2258	2581	2258	43.3898
BraA06g038250.3C	7933	6565	4291	1574	1566	1381	1879	1256	2591	1801	696	955	1401	1308	1171	2456	2864	1542	313	295	548	76	185	219	1034	290	371	48	66	49	8312	9110	7667	4746	3942	5001	2544	3613	2557	249	522	355	1463	2139	2297	147	178	80	559.728
BraA03g011400.3C	1702	1507	1409	1965	1792	2071	2574	2538	2641	2629	2246	2091	2314	2739	2438	1438	1479	1453	1802	1550	1898	3288	2647	2231	2036	2081	2059	2824	3188	3406	1432	1416	1330	1315	1343	1696	1340	1765	1712	1713	1714	1957	3089	2952	2909	2453	2745	2557	88.6695
BraA03g050510.3C	1170	1184	1672	950	1213	1027	1802	2532	2186	1666	821	826	2825	2767	3804	2239	2464	1563	2184	1429	1412	2711	2013	976	631	1299	915	1502	1528	1563	2242	2102	2177	1963	2167	2884	1070	1397	1396	2599	2191	2045	6661	5320	4334	3768	3223	2993	115.209
BraA01g033430.3C	5229	2203	1973	1964	880	1842	1657	904	911	1139	788	1019	2236	1704	1346	3262	3623	3592	1961	1641	1197	649	1279	1749	595	926	459	818	959	680	4221	5237	4588	5850	5347	7161	2465	2564	1716	1090	1791	1430	1487	2549	2064	827	1095	728	166.746
BraA08g006460.3C	400	883	1349	1879	2650	1665	2099	1875	1994	2909	3522	4299	2248	2062	2582	1147	799	1275	1823	1948	2421	2067	1557	2101	3451	3189	3299	3128	2566	3325	2488	1768	2069	2635	2470	2671	1824	1864	1719	1356	1798	1526	1686	1438	1604	1738	2073	2009	14.1952
BraA09g022550.3C	2123	1059	1261	1827	2308	1637	2917	3302	3691	3270	1777	2006	2937	3733	3662	1378	1421	1153	1388	1019	1334	2581	2259	1783	1221	1201	1081	2557	3357	3290	1362	1356	1589	1176	1146	1564	1299	2255	1831	1785	1378	1578	4702	3860	3757	1844	2055	2178	153.416
BraA08g015810.3C	2356	2630	2775	2540	2699	2318	874	803	583	1327	1287	1488	1038	825	1088	2934	4134	3142	4303	3433	3122	768	1290	1284	2569	2568	2599	1215	1771	1367	3254	3560	3306	4544	4784	4826	2522	1729	2354	1223	1472	1125	658	625	532	1258	1317	1007	161.156
BraA05g000040.3C	2143	2124	2695	1942	3036	2300	1952	2063	1720	1898	1880	2174	2033	2107	1940	2350	2347	1955	2765	2559	2627	967	1208	1687	2753	2719	2740	1534	1732	1552	2456	2862	2525	2428	2863	2973	2299	2122	2061	1553	1775	1841	1589	1288	1753	2083	1728	1366	129.312
BraA05g032060.3C	1895	1710	1946	2235	1836	1967	1596	1655	1821	1979	1513	2062	3034	2854	2090	2161	2430	1280	2179	1661	2345	2716	2138	2596	2264	2394	2330	3005	2916	2285	1368	1866	1617	2236	2046	2430	1310	1570	1340	1695	1883	1556	3058	2051	2776	2818	1904	2574	83.4427
BraA06g029240.3C	703	2643	983	1200	1343	1352	7247	2249	5489	6630	5110	11746	2870	2279	3466	558	875	1610	649	1335	1864	2456	1248	3879	4277	1951	2889	2654	1401	1335	640	395	445	485	328	377	1445	2660	2921	939	861	1195	642	1089	798	431	417	619	44.0517
BraA03g038330.3C	1835	2457	2086	1078	2137	1661	2151	1791	2076	1375	2066	1917	1252	1203	1523	3048	3095	2573	3402	2978	2673	2784	2133	2900	2897	3079	2528	1870	1563	1572	2233	2445	1947	3192	3605	3418	1129	1227	1045	1227	1498	1330	1445	1324	1633	2273	2278	2018	31.928
BraA03g054630.3C	1985	2944	3739	2609	6945	3061	2061	2029	1199	1437	2253	2618	1597	908	1588	2081	2728	1980	3833	3658	3780	377	707	1300	3133	2849	3288	642	549	527	2630	2722	1596	1567	2317	2337	3713	2558	3284	1131	1423	1442	838	657	894	1475	1179	792	82.5385
BraA03g000140.3C	1614	2747	2469	1783	3223	2093	2039	1707	2027	1819	2729	3077	1470	1419	1819	1798	1813	1897	2791	2714	2532	1468	1572	2194	3214	3308	2458	1575	1368	1542	2761	2981	2464	2554	2708	2643	2145	1969	2213	1276	1421	1253	1627	1385	1936	1909	1823	1575	55.6255
BraA05g001360.3C	1819	1056	1158	1782	1262	1706	3049	3170	4599	2226	1585	1733	2315	3069	2851	829	1174	980	1558	1244	1705	2631	2075	2626	1065	943	808	2619	3198	3312	1084	1251	1617	911	1131	1102	1243	2916	2499	2279	1918	1542	4263	3894	4211	3368	2581	2934	46.3715
BraA03g040900.3C	1237	1057	949	1142	1127	1345	2169	1144	2334	2553	1844	2191	1499	1629	1550	1199	1063	1344	1328	1484	2825	3249	3203	2868	3147	3039	3405	4002	3939	5977	684	738	639	901	885	1233	1376	1811	1913	1829	1585	1939	2535	3796	2998	3021	3269	3842	48.5095
BraA09g001750.3C	2428	1504	1346	708	451	586	2041	3233	1909	727	157	174	3915	2337	4086	3175	4573	1401	1767	1632	1470	1756	2176	1192	389	643	317	897	1364	1066	1594	2381	1663	3575	2583	4136	1197	2183	1067	2419	1581	1146	4565	5590	3394	5386	3637	3278	77.1512
BraA07g017740.3C	1657	1820	2265	1731	3043	2428	2378	2424	2470	1682	2277	2246	1586	1796	1851	2079	1880	2027	2109	1837	2100	1988	1548	1871	2179	2184	2081	1621	1395	1439	2525	2500	1665	1764	2102	2240	2472	2257	2774	2157	1965	2223	2490	2205	2541	2329	2395	2136	105.679
BraA01g005980.3C	3225	2937	2410	2087	1796	2177	2276	1883	2003	2378	1849	1689	2183	2180	2436	2291	2458	2422	2145	1978	1867	1180	1644	1681	1648	1869	1368	1842	2069	1986	2511	3294	2434	2541	2717	3057	2591	2855	2782	1354	1441	1458	1724	1698	1889	1392	1615	1421	66.0534
BraA01g034380.3C	3015	2734	2511	2286	1585	1305	2062	1149	2015	3405	3396	3143	2286	2460	2406	1819	1645	1045	873	1062	2099	3550	1890	2229	2418	1859	1896	2859	1916	2727	2588	2654	2611	1641	1141	1249	2265	1929	2110	1377	873	1269	2648	2579	2131	1477	1840	2609	108.066
BraA03g014860.3C	2313	2370	2597	2332	2761	1617	759	752	741	1597	1282	1457	1208	1095	1324	2895	3875	2804	2652	2485	2680	1159	1851	1220	2531	2189	2148	1568	2259	1756	3486	4002	3895	4638	5111	4828	2446	1903	2047	1128	1259	1057	833	783	776	1309	1541	1128	232.878
BraA05g023030.3C	3657	2393	2054	1488	1212	849	920	758	1096	1369	1423	920	1127	881	974	4243	3321	2749	1006	1253	888	2645	1863	1151	1112	1469	1166	1208	1334	1798	3428	5025	6959	4941	4114	6533	1016	784	1349	1977	1388	1385	2382	2366	1710	2173	2233	2145	108.15
BraA01g015320.3C	1082	911	2147	1877	936	1039	2062	1714	1400	2260	2067	2019	3322	2445	2811	1612	1740	2391	2295	1855	2222	2403	2420	2265	1969	2225	2302	2257	2621	2344	851	1068	1239	1741	1587	1949	2111	1195	2063	2280	2060	2737	3330	3619	2823	3107	2748	2714	25.7517
BraA09g057370.3C	2829	2784	2634	3021	2509	3658	2417	2777	2534	1793	1830	2044	3153	2551	2751	1659	1579	1792	1959	1720	2288	1104	1393	1764	1556	2046	1798	1430	1257	1130	2039	2057	1783	963	1266	1549	2788	2995	3334	1339	1613	1641	2410	2327	2726	1944	2022	1591	200.395
BraA10g000240.3C	1628	2056	1845	1471	1962	1853	2530	2011	2727	1391	2290	2061	1802	1531	1952	2007	2007	2074	2635	2480	2702	3093	2032	3699	2631	2883	2649	2955	1885	2464	1550	1573	1206	1583	1762	2215	1075	1149	1374	1655	1743	1641	1935	1500	2236	2888	2822	2906	32.672
BraA02g006310.3C	3001	1053	919	1286	127	1481	2308	2087	1681	1457	246	443	2867	3953	1768	2140	1782	1156	1107	959	1288	2803	2555	2065	533	779	484	2429	2022	1309	1028	1240	852	2154	1315	2197	2034	3322	1802	6709	3663	9772	3036	2190	4050	1853	1630	3033	156.344
BraA03g001720.3C	1713	2007	2466	2648	3387	1558	688	838	617	1491	1403	1629	919	988	1186	3174	4047	2758	3318	3040	2783	599	1279	1137	2439	2485	2095	1324	1970	1425	3274	3630	3500	5176	5597	4940	2930	2515	2365	1220	1534	731	646	594	569	1186	1271	838	225.731
BraA08g023790.3C	2590	4110	2499	1276	1460	1069	5419	2301	6133	598	1844	2463	698	461	898	2173	2546	2507	2096	2232	2153	6929	3654	4797	1432	1836	1134	1974	1025	2903	3147	1991	2282	2185	1852	1949	874	901	1046	589	700	670	543	1021	1193	1985	2112	1660	128.223
BraA05g033680.3C	2183	1898	1893	2305	2688	2653	2831	2340	2839	2887	2733	2637	2748	3006	2559	1166	1131	1307	1470	1133	1404	4033	2426	1797	1678	1600	1781	2072	1977	2071	2055	2689	2542	1446	1400	1514	1884	1826	2110	1190	1106	925	2963	2605	2825	1653	1852	2046	61.129
BraA07g011060.3C	1839	2822	1680	2354	1291	1939	3641	921	1660	2703	3177	3267	1590	1501	1177	1316	1488	1844	1676	2204	3256	1738	2440	3135	2890	2475	1652	3915	2886	3936	1268	1077	652	852	857	888	1720	2055	2952	1492	1273	1674	1562	2613	1703	2249	2540	3972	90.2947
BraA07g008140.3C	2591	2480	2471	2056	2416	1613	806	893	633	1560	1323	1395	1120	1177	1294	3449	4331	2661	3175	2737	2420	1050	1574	1241	2315	2481	2252	1456	2183	1693	3405	3689	3550	4521	5017	5125	2313	1954	1906	1270	1448	1091	685	718	545	1241	1323	1158	224.321
BraA06g038580.3C	1585	2289	2543	1625	1635	1614	550	404	169	587	967	771	340	93	445	4390	5629	5412	5761	5241	3653	295	1018	1716	3126	3514	2826	699	820	566	2606	2519	1825	5287	6775	6917	1752	1254	1463	1175	1722	1100	122	246	257	1640	1585	1230	104.817
BraA10g020290.3C	1582	1795	1847	1991	2535	2063	1930	1632	1963	2315	2978	3024	2040	1767	2154	1809	1864	1818	2259	2462	3080	1999	1642	2180	3083	3345	3314	2223	1863	2411	1477	1588	1303	1308	1572	1809	1781	1346	2172	1258	1336	1384	2104	1872	2080	2669	2891	2840	26.5715
BraA10g012310.3C	82	2711	3282	2558	11963	4328	3865	1295	259	3038	8929	9015	796	76	1397	293	657	1993	3280	3835	4089	2	50	358	6035	4974	10248	333	131	59	1838	839	354	163	754	336	1128	1022	1952	47	237	34	35	48	200	314	354	154	6.58995
BraA03g055330.3C	1513	1065	912	1619	1780	1523	2372	2144	2897	3334	2318	2147	2336	3045	1757	1640	1693	1879	1726	1216	1512	3386	2324	2306	2511	1442	1279	3893	5060	4352	903	1237	3153	1408	1630	1511	748	1307	1437	1034	1370	953	2774	2868	3053	1923	2308	3109	25.2469
BraA08g034960.3C	2541	2672	2568	1766	2901	1683	1399	1262	1215	1920	1782	1916	1201	1580	1538	2457	3315	2188	2762	2612	2547	1793	1850	1394	2542	2279	2150	2047	2322	2281	3406	3717	3575	3570	3565	3227	1874	1543	1359	1121	1203	983	1356	949	1133	1460	1627	1535	64.3198
BraA03g030120.3C	2000	1858	2008	2073	1540	1288	521	542	565	1544	1817	1540	769	724	770	4000	4357	2805	2912	2781	2592	1583	2585	1925	2246	2673	1706	1437	2098	1913	2497	3564	3366	4413	3393	4107	1669	1216	1020	1296	1421	2052	995	2013	1261	1854	3565	2785	124.024
BraA03g033720.3C	1548	1689	1274	1536	3279	1529	2483	1890	2671	3161	3239	3232	2060	2254	2488	1729	1822	1541	2299	2250	2463	2649	1967	2371	2786	2585	2452	2682	2614	3042	1238	1403	1433	1697	1802	1824	1166	1576	1397	1312	1590	1522	1911	1740	1807	2096	2278	2193	34.2499
BraA03g049750.3C	2414	1881	2400	1885	1953	1627	1671	2080	1947	1910	1749	1995	2149	1908	2107	2167	2410	2102	1793	1725	1970	1957	1863	1509	1971	2002	1946	1757	1790	1792	2287	2560	2120	2213	2382	2822	2539	2284	2716	2077	1796	2144	2217	2046	2268	2223	2299	2130	207.992
BraA03g014510.3C	1376	1292	1562	1859	2256	2457	2701	3291	3438	2486	2770	2511	2772	2967	2929	1328	1046	1155	1570	1201	1964	2791	1802	2211	1985	2059	2341	2792	2268	2422	1134	1178	900	779	965	1125	1475	1653	2196	1948	1649	2157	3280	2386	3092	3011	2371	2628	44.9999
BraA10g020450.3C	2152	2085	2451	2307	1921	2665	2002	2512	1776	1222	1903	1426	2125	1848	1840	2172	1981	1913	2294	1811	2064	1246	1483	1849	1627	2071	2006	1786	1500	1338	2369	2513	1870	1743	2241	2744	2697	2829	2910	2817	2632	3506	1845	1620	1834	2282	1837	1735	170.65
BraA02g026290.3C	2346	2265	2056	2085	2604	2570	2459	1497	2190	2443	2685	2709	1886	1909	1898	1465	1904	1721	2258	2112	2129	2263	1389	1840	2949	2459	2360	2668	1809	2483	2678	2979	3432	2656	2206	2590	1169	1053	1768	676	813	544	2264	1892	1818	1817	1755	1840	15.8716
BraA03g058590.3C	1715	2947	3225	3025	3543	3980	1604	1676	1153	1070	2207	1948	1584	787	1578	2052	2007	2894	3277	2701	2820	429	732	1475	2668	2763	2730	821	766	603	3108	2899	2243	2089	3001	2576	3534	3015	3832	1473	1808	1714	977	814	1060	1837	1482	1095	97.5724
BraA07g026480.3C	1915	1866	1449	2044	2148	2561	2661	2367	2413	2546	2883	2726	2297	2386	2235	1698	1604	1816	2178	2097	2396	2165	2013	2175	2087	2148	2189	2293	2303	2455	1964	1778	1364	1459	1517	1797	1653	2017	1863	1589	1738	1868	2240	2147	2239	1955	2044	1924	54.9994
BraA02g024180.3C	4143	2356	1894	3427	592	2070	348	754	214	1299	944	399	1375	147	895	5620	2809	3509	3619	4401	3175	157	423	1138	1868	4856	1736	1215	1277	2769	958	1493	1424	1822	1319	3015	1899	2342	1506	2351	3331	3729	607	1397	429	3111	5995	3030	197.47
BraA02g025810.3C	2680	2906	2864	1902	2219	1954	1373	1359	1456	1302	1666	1835	1408	1303	1538	2445	3011	2744	3112	2833	2535	1479	1660	2138	2587	2856	2247	1824	1860	2205	2666	2757	2427	2721	2822	2957	2463	1828	2273	1362	1457	1443	1034	970	1155	1842	1784	1697	118.009
BraA01g004550.3C	1611	1961	2071	1584	2699	1760	2086	1935	2509	2172	2869	3104	2013	1906	2469	1712	1656	1469	2243	2384	2672	2332	1742	2231	2854	2764	2576	2545	1886	2222	1726	1826	1550	1632	1934	2134	1475	1734	1749	1188	1302	1340	2163	1831	2258	2338	2462	2226	57.0582
BraA10g014520.3C	2033	2300	2684	2665	2653	2499	1568	1969	1778	1868	2103	1704	2350	1837	2419	2201	2074	2442	1980	1721	2263	865	1324	1567	2010	1865	1686	1339	1282	1120	2532	2290	1725	1760	2174	2513	3879	3161	4200	1927	2358	2173	1765	1847	1755	1794	1554	1298	233.553
BraA03g000930.3C	2350	2428	2466	1821	2099	1813	1018	1041	822	1343	1335	1419	1138	1043	1128	2856	4079	3199	3057	2538	2408	1203	1668	1340	2076	1954	1801	1523	1916	1617	4602	3980	3421	4318	4355	4419	2286	2079	1854	1274	1421	1342	926	1005	940	1363	1509	1278	294.514
BraA06g026760.3C	1752	800	811	994	855	959	1614	2345	2784	1427	1411	963	1330	1744	2202	2378	3347	2000	2176	2233	2993	2446	2359	3633	1668	1262	855	2564	4556	3712	365	392	601	1082	1358	1789	547	1287	924	3392	2388	1902	3092	2408	2864	5485	4163	4648	81.9802
BraA10g030840.3C	1378	1673	1514	1242	3046	1543	2520	2029	2734	2816	2830	3323	1857	1739	2216	1467	1720	1395	2382	2310	3099	3037	2010	2570	4050	3171	4038	2465	2334	2430	1192	1305	1205	1468	1461	1703	1183	1491	1406	1513	1444	1361	1734	1487	1815	1807	2117	2142	45.5642
BraA02g012120.3C	2267	1116	750	1627	1271	1386	2418	1631	2694	3600	1794	1467	3643	4156	3235	1275	1286	872	1134	943	1269	3357	2560	2209	1613	1572	1795	3302	3397	3289	711	927	789	990	727	1149	1560	2774	2092	2866	2198	2469	3447	3450	3203	1899	2300	2196	118.449
BraA03g052450.3C	2839	3137	3201	2336	2708	2758	2087	2269	2343	1968	2024	1978	2584	2265	2826	2133	2481	1468	1885	1646	1823	1307	1229	1535	1787	1877	1699	1630	1446	1460	2964	3147	2266	1617	1998	2043	3656	3069	3267	1026	1292	1305	1402	1252	1681	1364	1370	1154	215.589
BraA03g041610.3C	2330	2646	2650	1975	2355	1740	1000	747	861	1538	1996	1387	981	1127	1170	2616	3313	2721	2937	2594	2433	1636	1635	1346	2657	2299	2194	2179	2614	2268	2750	3639	3591	4488	4091	3614	1833	1481	1690	1283	1273	1329	1277	871	852	1643	1591	1303	137.812
BraA10g000790.3C	1842	2313	2485	1719	2016	1758	1395	1358	1192	1030	1700	1584	1381	851	1300	2728	2901	2809	3782	3451	3098	1087	1664	2450	2834	3251	2811	1368	1281	1103	1943	2100	1401	2495	3097	3395	2127	1952	2138	2010	2291	2410	1131	1043	1443	2517	2237	2125	171.043
BraA07g001780.3C	2703	2190	2397	1390	4417	1572	1348	1086	1322	2428	2430	3256	689	653	1244	1199	1698	3440	2923	2265	3450	1961	1616	1672	3509	2367	2227	1853	1793	3164	3235	1840	1488	2588	3130	3344	776	463	910	732	867	933	1846	1141	2327	1914	3132	3467	50.6712
BraA09g064210.3C	2520	1936	1901	1576	1445	2188	3154	2265	2918	2558	2675	2430	2482	2512	2086	1648	1505	1551	1668	1402	1768	2796	2025	2371	2165	2266	2296	2951	2203	2589	2166	2342	1742	1474	1703	1855	1190	1372	1631	1419	1185	1417	2327	2115	2185	2205	1916	2252	48.3534
BraA02g022080.3C	1735	2178	2652	2465	1757	1840	1208	1205	1664	1058	1775	1602	1779	1048	1811	2574	2243	2735	2548	2534	3231	841	1166	2383	2745	3687	3122	1135	772	893	2851	2152	1573	1945	2817	3209	1785	1565	2521	2649	2240	2870	1570	954	1547	2731	2607	2357	96.8652
BraA08g028940.3C	774	815	1181	1715	1250	2237	1164	1548	1025	1043	1281	1254	1773	1196	1427	2599	2708	2955	3814	3182	3423	1474	1714	2417	3487	3545	3996	1978	1500	1559	960	1035	755	1671	2304	2559	2187	2202	3140	3351	3290	3152	1148	985	1226	3540	2555	2036	61.377
BraA02g015510.3C	2091	1530	1793	3147	1894	3750	1600	1472	1156	2528	1939	1768	2854	1951	2022	2442	2924	1975	2488	1950	2059	820	1531	1326	1339	2193	2080	1395	1963	1685	1787	2006	1684	1512	1527	2775	2312	2491	2459	2348	2200	2638	2098	2759	1449	2489	2212	1543	113.902
BraA06g042930.3C	1988	2157	2320	1736	3095	2507	2370	2094	2022	1504	2233	2093	1819	1533	1905	2069	2162	2384	2622	2383	2501	1142	1324	1921	2593	2690	2422	1579	1340	1438	2523	2577	1728	1935	2162	2352	2408	2108	2274	1516	1693	1816	1638	1441	1812	2268	1853	1761	132.94
BraA07g043210.3C	3902	4604	4557	2744	4701	3421	1928	1673	1368	1432	2090	2329	1619	1110	1676	1560	1908	1686	2212	1739	1510	542	660	988	1436	1418	1276	671	567	598	4979	6163	4728	2279	2677	2581	3139	2374	3359	740	878	783	1020	745	1002	932	778	689	139.302
BraA06g036150.3C	1872	1626	1556	1660	1795	1932	2926	2376	3675	3503	2507	2874	2853	2438	2775	1189	1140	1425	1382	1272	1760	2866	2038	2199	2398	2166	2244	2727	2706	2941	1240	1234	1021	728	731	977	1658	2166	2131	1229	1419	1626	3184	2793	2859	1888	2159	1904	75.9027
BraA09g043730.3C	1484	2011	2253	1145	1724	943	586	578	485	851	919	820	665	619	902	4065	5297	3002	3780	3344	3259	923	1704	1491	3088	3265	2718	1723	2416	2304	2299	2226	1960	5478	6397	5636	2058	1730	1276	1289	1914	995	488	438	415	1712	1903	1144	206.166
BraA07g039180.3C	1965	1957	2001	1451	1934	1329	1720	1770	1284	952	1063	1401	2118	1807	1607	2684	3160	2186	3098	2596	2908	1155	1744	2300	2301	3276	3178	1495	1407	1142	2174	2200	1608	1624	2578	2892	2317	2531	2281	3001	2945	3419	1175	1130	1173	2157	1935	1512	220.098
BraA09g011650.3C	1677	1503	1861	1255	1597	1653	1506	1375	2092	1896	2398	1916	1291	1772	1453	794	951	2037	1728	1373	1963	3524	2634	2054	1295	2099	1231	2900	2249	3098	1725	1383	1265	817	953	1159	639	800	989	953	1143	1696	4037	3562	5141	3783	5190	7217	31.6361
BraA01g031670.3C	1656	1344	1448	1925	1375	1553	2564	1899	3239	2937	2169	2396	2998	2854	2695	1682	1674	1148	1694	1426	1869	3333	2132	2394	1783	2115	1850	2934	2480	2101	1294	1785	1954	1765	1575	2070	1181	1287	1760	1631	1476	1491	3246	2399	2672	2150	2134	2017	19.6543
BraA05g010800.3C	1676	1201	1019	1157	1086	1140	1728	1390	1514	1601	1623	1178	1656	2131	1733	2123	2424	2013	1754	1456	1909	3537	3308	3003	1830	1877	1610	3441	4742	5358	1221	1394	1601	1922	1934	2439	1170	1332	1222	1687	1709	2341	1978	2057	1884	2971	3192	3237	39.3661
BraA08g033840.3C	1064	2478	2594	1984	10626	2940	2258	2320	1932	1462	4792	5546	921	699	1676	874	1349	1289	3346	2856	3534	396	491	1077	4286	3478	4368	648	471	470	1728	1790	800	720	1210	933	2796	2267	3650	980	1087	1024	745	622	1010	1480	1377	835	51.9576
BraA08g025970.3C	1550	1379	1031	1090	1019	1148	1705	1190	1918	2335	1979	1974	1575	1881	1626	2684	3046	1896	2230	1748	2040	3549	3268	3630	1932	2472	2173	3281	2929	3058	1349	1259	1510	2981	2261	2718	839	1225	958	2019	2120	2115	1709	1936	1680	2410	2366	2445	45.3893
BraA06g027800.3C	2126	1680	1919	1660	1550	1469	1359	2045	1831	2170	1632	1606	1963	1954	1642	2300	2691	1931	1770	1639	2326	2219	2080	1808	2024	1742	2301	1844	2154	2096	2728	2537	2453	2616	2634	2654	2424	2190	2486	1527	1900	2128	2255	2020	1786	1980	1491	1866	337.177
BraA10g025210.3C	1923	1965	2142	1881	2979	2528	2719	2281	3287	2846	2979	3253	2848	1967	2605	1234	1408	1724	1837	1766	2539	1804	1565	2279	2498	2337	2413	1699	1429	1753	1369	1483	1062	902	956	1164	1975	2083	2289	1018	1304	1328	2655	2174	2766	1969	2180	2002	51.6686
BraA06g035320.3C	1704	958	1081	1224	945	1225	1877	2158	2112	2126	1396	1407	2678	3149	2128	1224	1485	1205	1212	1053	1406	3767	3702	2370	1614	1411	1580	2706	3389	3071	1305	1211	1195	1038	1203	1363	1570	2156	1819	2755	1809	2976	3322	3175	3607	2409	3368	3456	187.351
BraA03g029650.3C	1850	3014	3049	2192	3236	1762	598	564	384	1062	1119	1252	874	589	1065	3071	4502	2901	2793	2628	2753	440	926	1072	3356	2965	3008	1170	1469	1301	3801	3961	3686	4824	5123	4937	2527	1997	1949	699	1091	554	674	490	528	1278	1203	811	290.831
BraA02g025380.3C	1627	1905	2272	2306	4181	2106	1272	1410	1020	2223	2612	2869	2020	1652	2220	1419	1778	1641	2483	2762	3486	833	963	1538	4675	3994	4699	1572	1647	2068	1878	1878	1425	1540	2016	1795	2865	2034	2667	951	1045	1120	1550	1064	1205	1552	1689	1534	59.8731
BraA08g016700.3C	1023	1378	816	1354	1605	1371	6295	2282	4374	4149	3707	3966	2566	3174	3420	620	605	586	779	1169	2549	4014	1678	2623	3358	1628	2430	4075	2234	4465	535	401	393	328	254	256	815	1623	1949	575	545	694	3162	2689	2816	1444	1528	2710	36.3043
BraA03g054680.3C	2478	2852	2425	1674	2362	2218	2852	2353	2391	1630	2552	2179	1899	1508	2088	2078	1995	2413	3004	2513	2409	1319	1233	2531	2918	2846	2432	1684	1160	1255	2456	2350	1429	1471	1809	2047	1968	1865	2053	1362	1524	1452	1590	1124	1727	1945	1802	1765	85.0754
BraA05g026680.3C	2244	2159	2812	2128	2092	2166	1372	1463	1130	1172	1453	1289	1628	1296	1509	2636	2796	2505	2957	2437	2344	913	1415	1665	1956	2424	1956	1431	1356	1223	2693	2372	1876	2652	3233	3927	2743	2530	3056	2398	2385	2292	1124	1150	1217	1891	1915	1604	225.931
BraA03g052000.3C	1834	2339	2328	2345	2723	2797	1863	1713	1551	1638	2542	2172	1890	1399	2105	2082	2158	3234	2804	2725	2938	1141	1333	2022	2868	3149	2840	1920	1474	1905	2020	1683	1329	1667	1927	2393	2629	1776	2525	1453	1774	1655	1224	885	1156	1920	1648	1446	53.5309
BraA04g000530.3C	2307	2665	2743	2194	3058	1909	823	778	538	1335	1318	1508	886	804	1120	2790	3753	2731	3654	3256	2859	480	815	1034	2629	2533	2434	1104	1604	1378	3504	3790	3904	4605	4881	4447	2524	1941	2267	796	1287	513	620	559	620	1339	1314	896	160.875
BraA03g053740.3C	872	699	1400	2109	2846	1761	803	1017	702	2727	2275	2657	3398	3236	3135	1161	1763	810	2012	1864	3510	556	886	1103	2206	3466	2413	3650	6766	7687	919	903	1265	1132	837	1319	1217	1067	1052	1186	1337	1209	2262	1918	1235	2579	2679	3019	27.1311
BraA03g034660.3C	2034	1588	1218	1532	1078	1617	2832	1744	3265	2542	1865	1814	2609	2559	2300	1484	1730	1480	1393	1252	1643	3442	2298	2435	1653	1648	1598	3322	3181	3818	1253	1295	1779	1667	1324	1636	1387	1703	1463	1357	1343	1517	2973	2626	2438	2435	2509	2845	21.3046
BraA09g019270.3C	632	1822	1133	3140	105	100	25	38	28	360	472	5	7	0	0	10131	6936	18712	1350	1990	1211	96	70	29	206	891	64	1	13	44	1948	4075	3022	6203	4165	9230	464	94	112	3040	1054	1110	601	1555	140	491	391	9206	32.9255
BraA03g029040.3C	1744	1274	1214	1701	1256	1783	3077	2699	3704	2489	1915	2119	2019	2386	2306	1150	1346	1486	1950	1289	1551	3706	2491	2476	1673	1445	1845	2803	3222	3189	1483	1592	1710	1472	1379	1709	1155	1494	1778	2072	1477	1689	3109	2052	2413	2352	2054	2085	41.8968
BraA08g034850.3C	2194	2618	3225	2512	2604	1789	812	987	805	1558	1170	1525	1309	1100	1316	2804	3769	2419	2839	2411	2565	793	1146	1212	2607	2700	2296	1167	1698	1359	3554	3781	3769	3905	4529	4415	2495	2150	2133	917	1055	754	680	718	727	1263	1193	978	278.863
BraA01g039770.3C	2149	1733	1458	1645	1367	1829	2611	1681	2710	2342	2386	2161	2283	2315	2075	1517	1889	1690	1563	1604	1777	2554	1935	2296	1926	1868	1632	2930	2412	3114	1461	1793	2094	2222	1824	2067	1436	1982	1741	1205	1153	1190	2791	2423	2517	2305	2319	2349	22.2106
BraA10g030020.3C	2471	599	595	1914	901	2614	3766	1987	1867	5316	2830	1257	5865	8646	5017	793	511	769	1140	1569	968	1472	1285	1444	1243	1738	1408	1368	693	860	138	207	142	125	164	207	1576	4136	2681	2056	2135	1680	3816	6436	5665	759	594	888	117.153
BraA02g045790.3C	894	1378	1838	2842	1528	3101	1603	1706	2029	1279	1711	1662	1985	1676	2253	1745	1447	2039	2578	2226	2523	1752	1689	2359	1697	2612	2555	1958	1613	1566	2227	1730	1145	1292	2083	1726	1922	1844	4017	2961	2230	3270	1674	1312	1531	2984	2464	2031	16.5857
BraA06g027750.3C	3161	2860	2560	1746	2504	2345	2315	2093	2184	1665	1707	1489	1822	1653	1859	2118	2096	2083	2387	1882	2091	1024	1228	2012	1948	2457	2123	1388	1177	1149	2823	2984	1893	1506	2578	2824	2236	2513	2602	1749	2063	1812	1609	1079	1701	2096	1676	1332	101.888
BraA05g006530.3C	2897	3223	3159	2140	2532	2133	763	697	437	1173	837	991	867	676	972	2750	3609	3680	3376	2457	2018	572	1102	866	1794	1729	1607	1088	1465	1485	4725	4522	4311	4706	5223	4897	2863	1954	2071	1030	1069	705	550	717	574	1058	1121	954	334.958
BraA07g040850.3C	2017	2351	1935	1931	2260	2313	2463	1732	1819	1269	2348	2047	1881	1339	1889	1979	1711	2436	3057	3086	2557	1499	1698	2722	2367	2776	2112	1859	1353	1510	2340	2160	1563	1581	1795	2451	1835	1750	1790	1410	1644	1959	1351	1454	1849	2248	2435	2205	81.9673
BraA01g031770.3C	2094	2119	2369	1818	2052	1098	555	701	676	1203	933	1191	961	931	978	3117	4055	2572	2259	1735	2876	971	1436	1125	2402	2181	1971	1278	1786	1467	4302	3672	3529	4335	4804	4794	3467	3003	2530	1421	1693	1238	775	932	854	1305	1465	1088	275.938
BraA01g031080.3C	1484	807	783	958	434	810	1334	1420	1887	1029	461	577	1505	2348	1049	1819	1555	1342	1158	793	973	6809	5748	3104	640	1162	790	2497	2648	1858	1041	1341	1569	1729	1499	2119	852	1464	1206	5247	2575	5065	2690	3077	3171	2853	4052	4649	63.4736
BraA05g009430.3C	2294	1052	1500	2052	1671	1625	2065	2138	2580	2788	2096	2478	2456	2143	2635	973	812	1827	1710	949	1055	2971	3155	2802	1091	1306	1084	2932	2983	3190	1315	1195	1010	747	886	1696	1049	1195	1805	2362	1434	1709	3810	4214	3312	2090	2798	2931	62.3852
BraA09g035470.3C	1945	844	1131	1155	1239	1410	2577	2249	2847	2590	1806	1640	2066	2984	1964	1245	886	1031	1139	783	1314	6508	3196	2550	1701	1826	1991	4034	2771	3521	923	882	870	960	788	1238	1007	1196	1462	2134	1637	1954	3214	2436	2871	2914	2795	3728	43.9562
BraA09g023000.3C	2257	2051	2211	2032	2622	1981	831	664	639	1387	1364	1465	942	789	1205	2946	3938	3533	3537	2963	2747	719	1053	1169	2633	2244	2330	1438	1944	1874	3194	3376	3362	4419	4673	4860	2285	1693	1859	1002	1331	699	711	676	667	1158	1294	1160	166.456
BraA04g010040.3C	915	1089	1611	1421	1776	2322	2283	2483	2963	2305	2211	2263	2186	1864	2137	1447	1416	2026	1988	1625	2001	3914	2619	2390	2095	2211	2106	2450	2068	2150	1174	1201	935	1415	1434	1635	845	1187	1577	1622	1636	2015	3001	2499	3430	2480	2654	2850	25.9464
BraA02g028590.3C	2471	2733	2637	2964	2802	2671	1671	1634	1401	2193	2492	2237	1786	1480	1879	1500	1833	2693	2230	1925	2007	987	1347	1211	1930	2255	2211	1412	1764	1782	2637	2534	2647	1882	1990	2389	3401	2627	3501	1299	1221	1456	1343	1250	1224	1302	1489	1444	187.644
BraA10g029340.3C	3690	2644	3126	3804	2168	4255	2659	2334	2815	2625	2155	2260	3157	2880	2474	927	1302	1428	1249	1100	1017	622	659	641	1080	894	878	729	949	831	4604	4211	4240	1758	1602	1618	2044	2021	2947	621	466	557	3224	3321	3063	775	680	629	169.131
BraA06g023150.3C	2173	1746	1291	1848	1183	2134	2683	1873	2870	2366	2112	1970	2484	2408	2235	1602	1814	1711	1622	1479	1774	3251	2039	2468	1941	1888	1918	3285	2512	3270	1584	1580	1631	1703	1459	1817	1121	1348	1601	1155	1203	1297	2477	2063	2225	2302	2368	2752	22.3299
BraA01g026180.3C	3963	1324	1152	2396	666	2120	2266	2496	2472	2027	1315	1204	3409	3304	2828	2189	2592	1488	989	677	1008	1375	1526	1852	835	793	615	1931	2104	1961	2011	2584	4181	3348	2049	3256	1733	2188	2349	2604	1321	2437	2566	2076	2091	1377	1239	1281	167.112
BraA02g030770.3C	2096	2539	2237	1890	2131	2819	3060	2627	2669	1336	2013	1710	2041	1911	2343	1464	1380	1757	1764	1749	1965	1603	1252	1972	1679	1977	1791	1573	940	1091	2372	2175	1358	1038	1410	1753	2040	2188	2507	2004	1789	2789	2568	2036	2763	2715	2336	2266	194.629
BraA10g017720.3C	1594	1755	1568	1865	1768	2216	2600	1763	2403	2854	2196	2254	2695	2398	2482	1430	1837	2050	1830	1890	2370	1816	2120	2081	2278	2369	2485	2285	2507	2736	1230	1045	1173	1479	1454	1501	1969	2279	1978	1589	1647	1479	2137	2271	1860	1934	2153	1800	110.297
BraA02g029010.3C	2161	1890	1992	2141	1134	1983	2250	1911	2187	1805	2129	1947	2540	1938	1972	1878	2113	1855	2144	1846	1646	2206	2031	2382	1559	2377	2129	2062	1696	1590	2555	2155	2042	1804	1855	2284	1266	1532	1884	1694	1470	1867	2041	1911	2287	2459	2405	2457	31.4353
BraA09g049120.3C	1782	1230	1427	1374	588	935	2401	2254	2629	2099	1356	1282	1953	2273	1645	1526	1473	1370	1471	1024	1020	3314	2733	1935	1551	1814	1772	3096	2941	2650	1284	1447	977	1923	1528	2266	1611	1886	2010	3798	2554	3444	3850	3059	2841	2044	2020	1959	65.9836
BraA03g045150.3C	1806	1484	1322	1747	1694	2126	2145	1739	2531	2037	2013	1906	2047	1862	2072	1703	1620	2176	2430	2458	2556	2733	2453	2544	2233	2544	2433	2599	2209	2506	1318	1338	1114	1219	1394	1874	1227	1628	1650	1725	1906	1747	2246	2030	2240	2572	2226	2231	89.4093
BraA05g029060.3C	12697	7043	4292	573	816	1776	855	641	1099	1058	1156	891	809	887	913	4205	7102	1052	1730	1624	701	2592	1096	1031	815	809	825	1234	966	1089	1322	3102	1406	786	811	1281	4980	2529	3240	823	614	686	1029	1239	956	4453	2369	1367	182.77
BraA01g036030.3C	3621	2136	1414	1282	640	891	1231	752	1429	525	266	602	1234	764	900	2976	3798	2320	887	1411	1453	1842	5037	3444	892	1211	508	885	1058	1049	2289	2826	2727	5515	3435	4870	2106	4102	1267	2110	3582	3042	994	1840	1118	2137	3143	1741	259.574
BraA04g021650.3C	1442	809	935	1289	1146	1576	2492	2230	3071	2009	1271	1524	3121	3212	2807	1319	1500	1012	1388	930	1441	4024	3092	2971	1169	1431	1399	2958	2973	2767	839	1003	1746	1092	1172	1379	958	1778	1455	2412	1687	2171	3574	2646	3030	3145	2877	2973	81.7808
BraA01g008800.3C	1847	1698	1602	1546	1184	1670	2695	1924	3011	1921	1595	1456	2152	2304	2026	1622	1779	1701	1704	1480	1610	3006	2236	2618	1733	1779	1580	2715	2235	2591	1721	1758	1592	1622	1648	1988	1254	1640	1842	1895	1502	1795	2703	2178	2557	2842	2591	3017	17.4215
BraA05g010460.3C	1357	2047	1990	770	2483	1325	1287	988	1150	963	1967	1897	591	681	768	3621	3354	3109	4117	3534	2915	1167	1538	2192	3071	3189	2645	1567	1535	1511	2598	2633	1810	4738	5223	4999	662	745	629	1290	1745	1247	829	616	1016	1972	1776	1302	46.4111
BraA06g038110.3C	633	354	407	585	260	583	1002	861	1419	958	826	1006	1150	1385	803	1671	1647	2131	1675	1249	1492	5424	4819	3286	1627	1950	1359	5084	4652	7655	750	800	856	1452	1346	1941	501	713	624	2449	2295	3313	2526	2903	2640	3064	4157	4875	11.1001
BraA01g037860.3C	1456	1052	874	1836	800	1986	2882	2851	3568	1540	1643	1399	3051	2709	2682	1414	1340	1138	1682	1164	1282	6018	4429	3264	1351	1710	1575	2591	1755	2221	928	1183	1045	1216	1136	1405	806	1645	1717	2708	1937	2450	2298	2009	2304	2794	2042	2269	36.1408
BraA05g007560.3C	2337	2300	1786	1650	1765	1811	2159	1782	2071	2104	1861	1746	2461	2569	2044	2147	2420	1774	2409	2131	1952	1995	1967	2088	1750	2082	1648	2207	2010	2173	2055	2483	2241	2669	2504	2760	1557	1805	1674	1239	1328	1264	1880	1669	1944	1702	1597	1571	54.5344
BraA05g003940.3C	2068	1040	1273	1635	1354	1541	1449	1440	1773	1830	1144	1256	2211	2822	2009	1402	1602	1393	1426	961	1538	2544	2524	1888	1229	1526	1411	2634	3234	2631	1377	1617	1914	1768	1676	2238	1642	1971	2338	2772	1960	2305	3365	3445	3148	2676	3006	2760	74.7209
BraA06g024570.3C	2798	1808	2063	1934	1341	2343	2613	2292	2802	2075	1582	1606	2734	2557	2313	1770	2033	1784	1579	1330	1262	2227	1657	1922	962	1411	1257	1661	1605	1911	2587	2871	2677	1908	1821	2302	982	1619	1569	1232	1308	1243	3114	2627	3126	2299	2066	2128	89.8642
BraA10g003160.3C	1073	982	1157	1406	1362	2162	1813	1777	2254	1789	1821	1811	1927	2417	1846	1374	1069	1520	1876	1660	1964	3798	2773	2427	1551	1742	1543	3115	2574	2647	884	800	768	871	1094	1339	845	1194	1442	1995	1732	2684	3941	3610	4038	3149	3194	3888	41.3543
BraA06g005690.3C	2273	2531	2771	1853	2694	2238	1517	1455	1205	1077	1779	1725	1247	995	1296	2593	2972	2627	3665	2856	2331	839	1287	1830	1920	2143	1804	911	925	810	3007	3520	2673	3074	3898	3591	2184	1815	2220	1242	1288	1282	1171	1183	1507	1734	1629	1423	52.4266
BraA09g053990.3C	1944	2301	2839	2525	3840	2821	1628	1526	1086	1333	2269	2319	1599	1268	1813	2075	2150	2201	3188	2594	2572	818	1259	1484	2330	2614	2343	1301	1396	1260	2622	2230	1555	1597	2111	2116	3277	2670	2991	1428	1565	1914	957	973	1128	1665	1582	1391	189.344
BraA02g016390.3C	2054	1885	1656	1846	1567	2198	2501	1975	2739	2896	2610	2734	2478	2441	2549	1332	1398	1830	1399	1395	1748	2039	1530	1742	1784	1640	1992	2708	2387	3136	1707	1835	1865	1297	1149	1396	1416	1618	1887	1420	1282	1380	2957	2599	2541	1850	1849	2226	34.5965
BraA02g011790.3C	2121	1215	1212	1727	558	1337	2897	2235	2748	2378	1420	1346	3280	3647	2210	1271	1109	1422	1156	970	1112	3535	2414	2009	1483	1530	1028	2779	2167	2667	1356	1335	1349	1062	767	1539	973	1451	1677	2260	1601	2379	4153	3860	3926	1840	2523	3307	40.1812
BraA07g012820.3C	2100	1321	1397	1854	1340	1854	2127	2059	2454	1881	2073	2089	2537	2321	1520	1194	1249	1704	1341	1131	1498	2887	2476	2413	2356	2250	2498	3767	2826	2647	1135	1507	700	1064	1137	1680	1555	2239	2424	2989	2413	2968	1712	1564	2024	2025	1715	2267	92.0173
BraA08g011910.3C	1476	961	867	524	256	336	898	1024	592	1060	436	281	1511	2026	1965	3254	3232	1466	1616	1158	1046	1659	3364	799	479	1084	656	1628	4617	4453	2453	1540	3878	3372	3225	4792	405	937	283	2112	2005	1873	4706	4845	2522	4104	3456	2954	238.307
BraA05g023660.3C	2363	2108	2063	1847	2196	2268	3160	3164	2909	2025	1814	1550	2701	3025	2392	1736	1359	1313	1820	1563	1509	2096	1746	2353	1340	1818	1844	1964	1489	1697	2006	1801	1303	990	1221	1482	2018	2317	2468	2190	1760	2522	2235	1399	2232	1922	1542	1510	101.799
BraA09g029430.3C	1485	1370	1486	1155	819	1195	2035	2136	2638	1536	1404	1198	1867	2017	1530	1684	1478	1280	1217	1055	1157	6098	3784	2660	1493	1914	1540	2443	1779	2028	1791	1793	1713	1620	1512	2296	1007	1214	1520	2392	1891	2810	2500	2386	2969	2625	3120	3394	39.0798
BraA06g019030.3C	1493	1461	1795	1169	1313	1636	1515	2043	2094	1273	1433	1820	2712	2184	4633	1648	1816	1943	2010	1778	2050	1255	1434	1713	1669	2019	1724	1557	1113	1395	2515	2357	3496	1547	2062	2325	1067	1037	1320	1315	1517	1382	4786	3402	3715	2213	2153	2105	43.4363
BraA01g018290.3C	2586	1246	1634	1974	1662	1697	1641	1373	1323	3681	3041	2559	3635	5299	4118	999	1002	1173	1541	1405	2038	804	776	722	1739	2864	1898	1686	2381	2605	2085	2012	2053	1148	1146	1553	1348	1800	1307	988	1137	1352	4667	3337	2893	1333	1360	1360	140.866
BraA07g042460.3C	3557	2786	2439	2476	2677	1821	2807	2445	2674	3474	2469	2748	2953	2760	3164	844	935	765	856	1105	1600	1235	993	1144	1540	1328	1261	1721	1987	2118	2425	3159	2895	935	969	1053	2808	2851	2683	648	760	823	2749	2477	2444	1060	1313	1198	158.574
BraA05g008720.3C	2489	1868	1393	1958	5956	2013	1671	1187	1417	3115	2805	3048	1996	1760	2099	1643	2432	1912	2039	2040	2479	1136	1246	1617	2815	2414	2551	2094	2227	2513	1283	1547	1385	1854	1754	1915	2061	2045	2118	1009	1174	1123	1602	1601	1260	1351	1481	1386	100.239
BraA09g057200.3C	1581	2228	2245	1932	2128	1471	738	725	446	1340	945	1362	868	661	974	2550	3515	3350	3352	3147	3108	797	1230	1138	3100	2838	2422	1272	1744	1605	3352	2811	2674	4674	4822	4328	2797	1855	2106	1115	1265	847	730	719	659	1446	1587	1264	120.569
BraA10g031650.3C	2244	2160	2436	2074	2441	1479	862	824	632	1368	1091	1320	1042	938	1130	2878	4168	2589	3069	2765	2467	759	1132	1049	2215	1982	1841	1230	1656	1323	3818	4267	4285	4654	5036	4849	2397	2009	1961	770	965	503	721	730	688	1066	1116	863	293.546
BraA10g023870.3C	1630	1131	1020	1398	1338	1283	1519	1114	2015	2139	1389	1644	1474	1542	1704	1777	2945	2106	1927	1904	2200	1711	3016	2706	1896	1655	1309	2223	3586	3613	1111	1234	1438	2498	2212	2584	1277	1906	1354	1779	1625	1383	1848	2619	2285	3130	3668	2979	81.5977
BraA05g007900.3C	3505	4544	4615	2314	3934	2337	1262	1136	746	945	1548	1714	1021	477	1203	3042	3243	2026	2079	1526	778	311	546	728	625	880	672	339	305	283	4807	5723	4455	4145	5531	5140	3849	2827	3226	695	802	701	576	613	771	401	420	355	194.473
BraA09g010020.3C	1250	1286	979	1225	1502	2294	3004	2388	3613	2429	2122	3015	2351	2404	2524	1296	1202	1447	1722	1672	2134	2610	1945	2735	2417	2520	2728	3035	2681	3296	1126	812	649	963	1057	1172	1180	1303	1185	2147	1973	2525	2036	1496	1937	2387	1884	2002	36.1903
BraA03g029130.3C	1518	680	385	1091	2384	611	2273	3480	4273	2440	421	378	2153	3291	2085	1260	1707	1192	1220	569	1207	2728	3921	2589	660	454	475	2498	3742	1682	569	809	1140	900	755	1160	701	3043	1511	4257	1837	3217	3204	3390	2689	3828	3354	3787	286.366
BraA03g048280.3C	2386	3143	2870	2766	3056	3409	2586	2369	2123	2006	2442	2715	2381	1971	2521	1672	1625	1841	2454	2252	2012	897	1140	1540	1647	2109	1941	1121	936	908	2726	2402	1843	1476	1540	1649	2933	3096	2917	1121	1185	1224	1188	934	1438	1066	956	957	100.85
BraA04g002170.3C	2044	1465	1353	1716	1571	2011	1965	1823	2203	2243	1611	1645	2214	2338	2176	1599	1776	1886	1824	1535	1689	2594	2146	2020	1656	1545	1537	2656	2900	3185	1558	1766	1515	1852	1773	1990	1682	1883	1896	1689	1438	1890	2279	2192	2427	1927	2196	2372	82.3179
BraA09g019970.3C	1925	1780	1191	1460	906	1196	3060	2364	3171	2242	1352	1337	2985	3249	2761	1458	1650	1229	1211	1253	1851	2853	2403	2290	1394	1571	1306	2580	3399	3148	1381	1327	1480	1449	1125	1242	1285	2268	1430	1590	1451	1980	2736	2657	2616	2016	2152	2410	135.289
BraA03g029510.3C	2600	1938	1326	1556	1917	904	2062	1259	2289	2212	1924	1819	1502	1396	1519	2034	2621	1610	1302	1305	2019	2268	2716	2024	1755	1640	1392	1766	2544	2467	2441	2450	3439	3262	2560	3068	1120	1874	1379	1379	1529	1775	1769	1555	1462	1980	2425	1975	118.263
BraA09g039460.3C	1857	1730	1838	1464	2017	1861	1830	1476	1735	1924	2108	2243	1647	1464	1424	1726	2137	2137	2416	2112	2126	2570	2380	1898	2369	2252	2075	2143	2578	2202	1876	2154	1905	2214	2467	2454	1689	1469	1473	1504	1335	1873	1962	1346	1665	1953	2021	2006	96.4642
BraA03g047490.3C	1571	1661	1853	1506	1535	1225	568	526	390	742	751	827	760	514	736	3166	4389	3012	3080	2713	2925	860	1417	1460	2663	3077	2497	1350	1867	1613	3236	3089	2836	5162	5919	5551	2172	1819	1780	1409	1799	1221	463	506	452	1564	1631	1141	137.34
BraA02g026720.3C	1328	1469	1947	1586	2029	1850	1891	2554	2166	1264	1768	1701	2042	1800	1734	1380	1592	1381	1737	1473	1908	1799	1682	2029	1718	1730	1597	1384	1311	1059	1812	1850	1511	1507	2045	2148	2424	2785	2826	3025	2329	2762	2445	2201	3152	2537	2557	2080	128.647
BraA03g011070.3C	2343	1481	1614	2001	1455	2049	1929	2222	2175	2061	1514	1238	2487	2571	2375	1885	2211	1931	1872	1574	1779	1942	2175	2024	1600	1696	1683	2002	2579	2290	1475	1696	1516	1885	1754	2031	1886	2176	2030	1805	1469	1991	2196	1945	2249	2006	2019	2018	299.928
BraA10g008250.3C	2032	1582	1258	1463	1354	1475	2712	1608	2400	2804	1977	2303	1701	2043	1795	1451	1305	1476	1479	1366	1898	3095	3147	2469	1853	1910	1610	2984	2982	3474	1181	1233	1269	1135	1113	1229	1213	1757	1496	1367	1385	1730	2742	2868	2654	2155	2701	2669	58.5473
BraA03g016430.3C	1912	1350	999	1851	1012	1657	3268	1701	2536	1632	1681	1721	2100	1762	2298	1653	1844	2256	1733	1267	1867	1611	2467	2350	1312	1554	1524	3919	4118	4179	767	785	1198	1504	894	1740	1241	2364	1785	2263	1389	2075	1467	1744	1189	2950	3435	2934	158.638
BraA01g004190.3C	2124	1638	2209	2612	3471	2621	2505	3012	3006	2290	2614	2925	3008	3113	2418	933	792	778	1015	829	1023	1650	1417	1316	1032	1028	1001	1306	1497	1535	2316	2966	2854	1044	1135	992	2380	2900	3131	1285	1189	1094	3402	2752	3196	1196	1208	1093	48.4907
BraA04g016480.3C	2371	1297	1054	1091	735	711	1328	1129	1326	1616	561	705	2346	2095	3315	3223	3310	1216	1127	969	1049	1361	1865	985	715	845	980	1376	1462	1535	1655	2835	4107	4773	2941	5241	909	1246	1159	1639	1337	1125	5945	4940	2275	2861	2247	1883	133.622
BraA09g019560.3C	1634	1606	1442	1541	1701	1837	2372	1839	2729	1975	1849	1880	2244	2410	1980	1540	1602	1673	2056	1647	1774	3689	2123	2197	1921	2039	1961	2496	2019	2156	1530	1748	2348	1882	1909	2123	1196	1448	1565	1298	1396	1250	2744	1999	2076	2198	2061	2020	17.4828
BraA06g004710.3C	1592	1731	1538	1169	1441	1441	2072	1568	2303	2499	2329	2019	1480	1870	1630	1711	2002	1809	2209	2050	1871	2635	1695	1891	2546	2170	2005	2491	2047	2445	2067	2179	2161	2880	2697	2857	796	995	1181	1068	996	1127	2457	2077	2203	2058	2222	2396	28.1093
BraA09g047070.3C	4023	2892	3341	1406	2157	2047	591	1715	1363	1827	1458	421	1496	1381	1418	3525	3158	1254	1152	1009	1084	457	387	317	586	513	1180	341	448	367	2874	4023	4058	1443	2002	3435	3520	3462	4155	1252	793	804	4134	4291	3781	2634	1663	958	321.866
BraA03g030810.3C	1876	1299	1003	1372	688	1761	2867	2013	2801	2226	1004	939	3024	3174	2802	1030	998	1121	1185	1082	1061	4114	3449	2702	960	1150	923	2938	2933	2817	506	913	434	739	617	799	1330	2140	1751	2184	2158	1921	3740	3954	3595	2400	2638	3406	39.1849
BraA01g001730.3C	3107	1728	2186	2367	1335	2109	1456	1531	1849	1312	1074	1326	1991	1929	1468	1930	1869	1728	1292	944	1212	2265	2041	1715	1030	1071	1004	1732	1472	1704	3435	3296	3060	2988	2446	3323	1421	1254	1993	1905	1313	1998	2625	2648	2577	1935	2151	2378	112.489
BraA08g011220.3C	1825	1582	1111	1095	1811	1218	2571	2004	3233	3035	2444	2322	2173	2413	2691	1521	1728	1222	1426	1303	1774	2979	2544	1987	1465	1528	1328	2369	2652	2566	1187	1231	1322	1559	1235	1593	1279	1498	1323	1719	1555	1884	2752	2772	2569	2092	2500	2489	128.261
BraA05g029460.3C	2491	1742	1685	2091	1306	1815	1306	1099	955	1337	1160	1089	2161	1505	1409	2577	2431	1853	2200	2064	2523	1633	2428	2568	1750	2563	1664	1932	1631	1343	2150	2031	1550	2371	2146	2590	1927	2415	2230	2797	2694	3324	1230	1489	1096	2019	2047	2004	133.66
BraA06g015220.3C	4565	5507	5216	2384	1105	407	98	58	42	432	923	206	160	28	170	3541	2143	3200	156	128	70	16	18	14	117	73	61	2	47	50	11801	12610	18734	4037	3806	4274	2504	309	703	217	63	86	408	264	101	168	61	1328	251.728
BraA08g003840.3C	1502	2119	2279	1956	4148	3499	1841	1822	1670	1340	2764	2823	1428	1080	1617	1778	1991	2052	3027	2374	2790	953	1084	1852	2524	2722	2697	1385	1114	1100	1861	1987	1319	1523	2262	2262	1494	1569	2245	1400	1769	1504	1558	1172	1645	2328	1821	1345	51.2724
BraA08g006430.3C	3094	2739	2598	2241	2042	2481	1495	1433	1104	1290	1337	994	2029	1300	1606	2504	3000	3094	3126	2231	2091	782	1317	1825	1294	2196	1483	1256	1323	1194	2939	3031	2514	2150	3063	3095	2979	2335	2312	1555	1549	1680	887	938	970	1289	1418	1140	155.756
BraA04g012220.3C	2261	2131	2395	2202	2501	2890	2219	2282	2181	1568	2085	1989	2121	1517	2142	1821	1719	1563	2164	1781	1776	855	990	1621	1784	2011	1934	1268	1117	1063	2389	2444	1657	1348	1935	1793	2676	2960	2848	1616	1911	1888	1967	1636	2350	1753	1700	1500	89.6469
BraA09g007270.3C	444	901	969	2646	1549	3653	8922	8041	9749	4576	2866	2773	4546	4938	4013	49	12	31	323	271	650	1548	1493	1230	423	738	1278	866	523	1087	42	51	23	7	3	3	1806	4548	2719	463	491	797	3628	2058	2811	1053	357	327	39.7856
BraA09g020440.3C	1559	1193	868	1807	994	2063	2401	1732	2310	1969	1730	1927	2513	2451	2048	1820	1791	1203	1522	1343	1581	1864	3500	3070	1360	1835	1451	2286	3088	2943	864	856	958	1473	1248	1509	1709	3047	1825	2294	2704	2725	1909	2459	1952	2224	2381	1886	62.6447
BraA06g009250.3C	2087	1863	2059	1466	2138	1718	1848	1833	1640	1327	1721	1557	1419	1679	1442	2187	2135	1860	2067	1772	1758	1476	1672	1842	1813	2100	1812	1762	1807	1697	2305	2377	1924	2121	2521	2610	2465	2352	2365	2311	2400	2809	1439	1345	1610	2002	1998	1691	121.435
BraA06g044080.3C	291	613	1038	2180	2532	3226	1720	2186	2501	2225	2062	2449	2520	2907	2009	525	479	1177	2123	1832	2270	2709	2189	2111	1592	2225	2343	2262	2589	2296	258	206	244	58	298	253	1251	1810	2153	1756	2174	3041	3844	3502	3805	2931	2684	2750	21.8207
BraA03g032030.3C	1235	1587	1650	2847	1666	2175	2216	1644	1955	2561	2551	2595	2700	2007	2255	1518	1311	1230	1409	1549	1914	1111	1854	1849	1924	2036	2235	2079	1832	1706	1264	1600	1246	852	985	1326	2050	2500	3300	2121	1749	2014	2731	2709	2500	2052	1971	1981	91.8382
BraA03g023760.3C	1582	882	876	1219	505	1783	3108	2275	3725	2103	1265	1319	2216	2637	2445	1054	1263	1169	1410	1340	1940	3568	2504	2799	1232	1408	1034	3421	3207	3659	354	334	408	503	434	731	808	1946	1345	1650	1752	1744	3343	3191	3797	3098	3506	4218	63.5689
BraA09g005820.3C	2340	1411	1622	1579	1149	1222	2203	3028	2944	1868	1557	1376	2543	3150	2194	1472	1139	830	935	806	1201	3024	2038	1946	1122	1709	1238	1889	1601	1871	1501	1586	1143	636	1085	1144	1723	1996	2116	2281	1847	3188	3327	2677	4305	2657	2893	2897	73.5723
BraA08g018590.3C	2209	2942	3796	2197	1710	1557	522	689	411	664	584	555	713	616	827	2892	4061	2901	3076	2307	2254	358	785	858	1578	1627	1515	846	1122	852	4792	4136	3967	4154	5200	5426	3297	2545	3265	1250	1697	772	511	566	447	1267	1018	671	274.92
BraA03g024800.3C	2374	1978	1781	1526	1533	1448	1349	1275	1371	1798	1236	1363	2129	2096	1590	1980	2492	1431	1808	1648	1576	2536	2294	1692	1332	1593	1465	1898	2096	1670	2600	2833	3165	3902	3254	2930	1708	2138	1666	1899	1600	2227	1738	1622	1702	1328	1599	1700	272.728
BraA09g025150.3C	889	656	593	1139	655	1026	2483	4200	4617	2968	1515	1106	2542	4052	1620	702	406	380	485	554	1067	6003	3314	2057	1533	1487	1651	2246	2741	2813	635	665	598	389	392	506	842	2574	1402	2068	2883	3476	3879	2849	3778	2709	2412	2395	194.295
BraA02g012320.3C	620	868	1445	1713	891	1894	2405	1924	3113	3325	3175	2704	2166	2102	1682	793	529	1351	1975	1653	2046	3561	2868	2637	1851	2992	2184	2165	2402	3087	433	204	128	255	374	494	1585	2489	2645	2510	2781	3517	2656	1503	1980	1775	1678	2730	11.6715
BraA07g041970.3C	1916	1900	1350	2099	2666	2690	1799	1293	1288	2115	2215	2123	1966	1569	1879	1912	2479	2683	2477	2567	2503	1182	1540	1921	2348	2627	2516	1820	2007	2277	1753	1663	1470	1949	2258	2510	2388	2222	2340	1440	1441	1326	1223	1258	948	1291	1406	1217	55.0281
BraA08g009500.3C	1447	1300	1110	1180	2183	2072	1416	1144	1618	3027	2455	2726	1313	1475	1657	1886	2405	2083	2504	2255	3257	1877	1730	1821	2797	3140	3456	2371	2634	2686	1478	1541	1865	2800	2579	2739	1007	919	1120	1108	1459	1267	1412	1240	1138	1781	1716	1578	63.8728
BraA09g025530.3C	1749	2484	2493	1911	3292	2976	2877	2694	2435	1680	2220	2301	2303	1882	2388	1466	1662	2186	2410	2066	2240	1220	890	1688	2338	2284	2614	1304	944	892	2605	2497	1731	1577	1959	2001	1620	1659	2388	1279	1208	1263	1548	944	1420	1571	1376	1201	41.1887
BraA07g038200.3C	1817	1783	2217	1629	2182	1481	735	753	619	1167	1162	1316	788	712	808	2879	3812	3509	3356	2889	2430	988	1299	1098	2474	2113	1834	1279	1886	1610	2971	2627	2675	4871	5670	5495	1812	1586	1388	1415	1645	972	583	610	584	1440	1519	1208	21.8106
BraA08g022670.3C	1842	1866	1348	1196	1777	1648	2369	1486	2502	2099	2029	2265	1623	1466	1820	1695	1912	1891	2225	2244	2886	2691	2077	2852	2758	2622	2273	2892	2471	3365	1303	1397	1053	1385	1410	1661	1193	1323	1184	1035	1329	1271	1633	1601	1730	2033	2541	2415	40.2577
BraA01g034730.3C	1950	1517	1838	2331	1957	1631	1283	1215	1340	1812	1223	1899	2164	1642	1588	1633	1701	1537	1425	1234	1232	2621	2435	1779	1219	1455	1041	1715	1528	1435	3072	3167	4035	3646	3133	3071	1404	1440	1892	1655	1432	1940	2490	2234	2094	1440	2068	2073	73.4177
BraA05g032070.3C	1443	2197	2166	2593	4347	2172	1586	1605	1955	2690	3746	3770	1527	1436	1593	1649	2183	1798	2366	2094	2911	645	932	1012	3205	2420	2732	1246	1577	1556	2126	2169	1882	2344	2433	2619	1576	1121	1720	570	974	451	2304	1422	1488	1580	1141	580	64.1704
BraA02g011840.3C	1308	1063	1247	1507	2508	1322	1462	2513	1505	2387	2097	1640	2316	2601	1869	1317	1072	935	1317	1454	2326	3697	2009	2081	2604	2239	3017	2701	2284	2164	803	661	416	587	659	745	1824	1876	1764	2780	2221	3133	2956	2303	2669	2475	2379	2769	129.51
BraA08g022430.3C	1599	1089	1057	1391	1112	1402	2412	1990	2645	2207	1601	1834	3117	3666	3055	1155	1302	1314	1119	1104	1524	2942	3107	2411	1441	1607	1412	2973	2427	2413	1016	1149	1172	1493	1141	1635	1139	2067	1567	1640	1236	1544	3068	3832	3276	1816	1976	2384	24.3884
BraA02g022410.3C	1694	2098	1826	1790	2928	2358	2625	2565	2945	2367	2615	2262	2093	2301	2511	1146	1190	1427	1939	1842	2445	1917	1277	1906	2407	2076	2307	2146	2023	2370	1120	1050	687	605	1010	1156	1645	2003	2264	1280	1537	1407	2467	1809	2215	2288	1824	1718	81.1737
BraA03g024750.3C	1177	1191	1733	1731	2134	2572	1496	1621	1640	1928	2774	3521	2063	1395	2018	1133	914	3702	2212	2390	2713	1541	2253	2075	2285	3095	2949	1656	1450	2360	1046	1115	754	801	938	1293	1231	1218	1563	1208	1360	1497	2350	2667	2438	2403	3269	2575	80.2036
BraA04g016410.3C	625	408	415	1311	734	1658	2170	1831	2662	2739	1614	1226	2673	3693	1839	1018	682	801	1254	1006	1383	3946	2733	2075	1245	1613	1540	3141	3276	2875	317	545	506	722	608	920	1023	2161	1820	3076	3054	3501	3639	2923	2614	3151	3145	3501	42.2676
BraA09g060770.3C	2737	2521	2415	1319	2221	1600	1863	1787	1927	1657	2000	1745	1733	1811	1789	2183	2267	1869	1995	1914	1870	1602	1610	1795	2036	2105	1723	1569	1587	1548	2483	2491	1790	1706	1967	2043	2332	2155	1738	1419	1667	2060	1756	1562	1901	1738	1965	1837	115.143
BraA01g015490.3C	2165	1396	1535	2077	1316	2065	1884	1807	1873	1822	1311	1385	2300	2364	1636	1382	1415	1510	1525	1111	1576	2084	1916	1517	1218	1521	1383	2172	2348	2197	2227	2305	1945	1893	1528	2046	1345	1540	2200	2517	1812	2508	3225	2842	2774	2270	2042	2478	54.2657
BraA10g031320.3C	2566	3314	3295	2151	3874	3258	1629	1172	1032	1570	2754	2303	1428	1080	1759	1673	2189	2765	2408	2155	2008	223	480	710	2201	2463	2229	853	885	739	3371	3307	2418	2728	2673	3462	3736	2621	2943	712	872	735	775	530	701	919	889	746	153.801
BraA03g015970.3C	1684	990	1356	530	968	617	953	1431	347	1086	143	232	3758	2111	4591	3244	3763	1238	2174	1420	1072	685	1565	251	215	528	341	339	365	380	2399	3110	2486	4758	3365	5848	536	426	325	1707	1058	955	8375	6607	3194	3500	2497	1781	80.2653
BraA01g025500.3C	727	651	730	1277	1011	1418	2216	1769	2332	3554	2554	2538	2169	2836	1985	793	678	997	1552	1405	1928	3259	2582	1996	2159	2513	2805	3373	3357	3885	387	357	286	395	421	556	974	1610	1258	1735	1677	2512	3480	3226	3085	2377	2675	3163	45.5556
BraA04g026230.3C	1853	2063	2192	1985	2998	3049	1888	1848	1835	1438	2128	1931	1875	1407	1863	1717	1624	2213	2294	1872	1808	1383	1455	1686	2100	2130	2098	1378	1269	1276	2601	2543	2046	1827	2176	2199	1789	1879	2356	1812	1506	1752	1549	1330	1921	1922	1780	1554	66.1523
BraA07g001810.3C	809	787	1039	2846	3035	3037	2186	2172	2822	4111	3028	3810	3644	3010	2753	736	558	1003	2079	1851	2985	2439	2076	2083	2312	2713	4329	2107	1638	1844	259	380	416	128	365	357	1043	1826	1936	1315	1508	1492	2474	1806	1951	1701	1306	1057	23.807
BraA04g009000.3C	1339	993	1217	1676	1265	1787	2719	3353	4029	2927	1540	1943	1802	2702	2112	2516	2246	2187	2060	1556	2014	2038	1445	1518	2113	1754	1926	1732	1624	1550	734	499	418	616	1179	1009	846	1103	1812	2429	1483	2044	4992	3327	3984	1522	1477	1972	63.6521
BraA04g023800.3C	1872	2220	2995	2461	2784	2147	1328	1656	860	1012	1213	1207	1540	842	1260	2574	2871	2530	3079	2359	2412	544	1055	1304	1979	1868	2013	897	861	713	3379	2842	2219	2342	2954	3506	3243	2595	3164	2010	2462	1891	866	746	787	1512	1170	971	200.892
BraA06g006120.3C	2746	1390	1557	2151	1111	2109	1194	1184	1043	1677	1561	1503	1895	1562	1827	2589	2251	2180	1398	977	1340	468	912	1142	1228	1240	900	1491	1878	1624	3179	4129	5618	5194	3710	5102	2707	2174	2584	1470	1284	1612	1194	1162	1043	836	932	1004	116.341
BraA01g003270.3C	2428	2757	1744	765	874	715	1546	816	1273	756	570	856	1027	648	761	2670	3545	1598	1666	2172	2205	3329	3027	2541	1376	1492	1227	1178	1009	922	3401	3731	3278	4103	2711	2987	1571	1396	1541	1228	1477	1503	1192	2311	2407	2159	3354	3175	154.302
BraA06g038510.3C	2081	2177	2176	1934	2893	2543	3053	2768	3357	1807	2643	2235	2157	2279	2456	1292	995	1301	1467	1510	1868	1307	1221	1808	1973	1743	1786	1625	1206	1473	1442	1723	1172	635	884	919	2304	2348	2227	1283	1507	1581	2755	2690	3141	1917	1753	1596	141.804
BraA02g012390.3C	1930	2582	2601	2109	2864	1637	586	594	594	1527	1373	1405	1144	940	1284	2285	3461	1808	1940	1717	2858	740	1178	1244	2611	2637	2551	1289	1710	1570	3241	3107	3128	3132	3567	3250	3297	2649	2638	1038	1550	904	869	885	672	1587	1593	1123	285.855
BraA05g041260.3C	1282	777	860	1771	1144	1300	1400	1566	1563	2361	1663	1994	2330	2377	1841	1319	1730	1568	1556	984	1326	2385	3530	1907	1298	1821	1758	2319	3654	2427	995	1109	948	2127	1666	2437	1405	2118	2311	2327	1809	1958	4197	3348	2547	1817	2033	2028	62.9461
BraA02g003430.3C	2249	2383	2188	1865	2597	1599	1373	1184	1260	1718	1503	1632	1311	1186	1484	2241	2932	2095	2489	2476	2597	1035	1345	1605	2476	2259	2241	1414	1731	1490	2886	3071	2754	3362	3496	3673	1935	1736	1797	1038	1286	1058	1000	924	1137	1390	1411	1033	161.221
BraA02g003930.3C	4609	3171	2206	3317	1847	2044	2005	470	818	3260	2285	2908	2671	1322	1841	2150	2509	1732	1606	2326	1749	232	640	1101	3352	2479	2719	651	884	775	3570	3577	1899	1358	1115	1322	4893	4422	2814	350	932	684	717	1322	531	508	557	658	242.229
BraA01g021140.3C	2892	2734	2882	2664	4038	2797	2845	2566	2797	2303	3331	3686	2815	2702	2785	763	838	826	1006	1129	1192	957	1121	1317	934	1041	862	1298	1025	1420	3364	3645	2824	816	717	824	1767	1882	2569	670	643	584	2438	2229	2687	1089	1224	1301	73.1014
BraA10g032900.3C	2161	1997	2316	1825	1973	1758	821	856	697	1206	908	1137	1005	1031	1001	2760	3620	3018	2896	2495	2404	1046	1424	1215	2032	1839	1808	1527	1925	1535	3791	3388	3368	4370	4233	4284	2004	1701	1672	1271	1375	1185	843	737	729	1299	1223	1123	270.827
BraA05g003450.3C	1304	906	731	879	1100	1438	1984	1638	2213	2838	2028	1870	1759	1701	1282	852	1680	1707	2086	1386	2109	5991	4055	2570	2093	1524	1023	3667	5170	4449	933	931	857	1210	969	1164	732	1423	1534	1467	1138	1687	1648	1569	1432	1893	3295	2910	21.7797
BraA09g052000.3C	2260	2197	1968	1832	2082	2327	1334	1294	1301	2113	2044	2094	1778	1863	1816	2049	2150	2539	2070	1572	1732	3104	1553	1854	2432	2471	2469	2759	2054	2342	2078	1970	1970	2168	1731	2528	1186	865	1409	1340	1087	1134	2094	1166	1300	1718	1550	2047	26.3345
BraA04g004290.3C	1916	1622	1311	2131	2545	1715	1880	1406	1782	2585	2485	2462	1887	2153	1926	1608	1695	1588	1653	1576	2044	2247	2070	2034	2499	2285	2134	2444	2604	2826	1461	1836	2013	2049	1758	1681	1285	1485	1445	1495	1264	1480	1924	1640	1523	1638	1840	1852	43.4103
BraA03g042040.3C	2068	2018	2503	2026	2630	2392	2351	2638	1683	1814	1945	1742	3095	2574	2679	1572	1822	1855	2050	1786	1641	669	996	1298	2125	2116	2513	1083	1072	1135	2512	2333	1526	1253	1905	1857	3430	3004	3405	1794	1560	1432	1319	905	1117	1348	1200	887	280.77
BraA10g017370.3C	1879	901	1092	533	555	468	1227	1763	891	1175	204	272	2793	1471	3235	3817	3439	1068	1350	1079	1001	1336	2162	542	226	595	381	501	501	513	2643	2199	2246	4609	3259	5413	661	985	658	2596	1817	1356	6751	6056	3464	3956	2746	2247	84.6091
BraA04g019210.3C	1353	2334	955	942	747	783	3771	1419	3168	1482	1693	1641	1418	1535	1830	1333	1660	1326	1287	1653	2354	4522	2575	3366	2286	1807	2058	3606	2123	3460	1995	1886	1791	2563	1586	1524	516	912	1051	571	648	826	1858	2072	2160	2241	2539	3363	44.0868
BraA04g007070.3C	3224	2304	2292	2084	1700	1885	1655	1696	1820	1758	1484	1559	1819	1854	1875	1943	2475	2184	1685	1503	1820	1709	1938	1740	1537	1613	1490	1844	2147	2004	2469	2224	2127	2006	1748	2264	1987	2074	2165	1660	1507	1900	1621	1647	1468	1569	1680	1820	341.886
BraA10g029380.3C	1706	2096	2431	2701	2432	4182	2384	2582	2749	1336	1860	1820	2457	2230	2277	986	995	1512	1546	1492	1625	1622	1689	1694	1041	1481	1429	1416	1124	1197	2273	1551	1308	664	852	1033	2069	2211	2794	1169	1251	1861	2806	2867	3408	2116	2116	2121	167.989
BraA05g023520.3C	1377	2039	2170	1569	2183	2346	1969	1624	1768	1098	1781	1575	1380	1188	1507	1889	1709	2153	2578	2254	2298	1443	1301	2071	2169	2644	2079	1555	1158	1344	2490	2426	2357	2126	2752	2601	1771	1727	2241	1697	1959	1937	1257	1044	1456	2315	2105	2047	52.9568
BraA07g031090.3C	127	492	1148	1461	1349	1731	1735	1832	3646	4405	6674	4460	2340	2427	2941	351	64	445	362	491	1054	1619	567	651	2920	2854	3140	1080	751	1407	79	16	15	5	47	26	1759	3335	4976	2561	1964	3016	5283	2887	3335	2387	1814	2498	9.03185
BraA10g000100.3C	2140	1856	1607	1736	1487	2023	2411	1616	2463	1849	2239	1835	1994	1853	1778	1486	1786	1471	1867	1672	1662	2400	1599	2043	1910	1773	1760	2515	1794	2122	2093	2305	2426	2240	1997	2277	1132	1091	1733	1119	1112	1186	2372	1932	2300	2061	2118	2266	16.1143
BraA02g021940.3C	1883	1891	2155	2115	2564	1823	2020	2913	2201	1659	1863	2056	2452	2271	2146	1556	1832	1092	1814	1554	1934	1022	1291	1527	1605	1789	2068	1187	1210	986	2062	1996	1730	1273	1750	1779	2801	2814	2740	1648	1550	2172	2163	1864	2343	2075	1753	1491	163.816
BraA04g030230.3C	2759	2002	2451	3242	1285	2661	705	1097	882	440	1136	999	447	131	865	2179	1473	5431	4111	2410	1344	613	3482	2168	1218	2668	681	1442	769	1827	3409	2843	3836	1664	2602	4381	2239	1574	2652	1762	2257	1423	427	918	425	2020	2186	895	549.392
BraA09g021250.3C	2016	1509	1431	1285	954	1137	2262	1746	2417	1697	1632	1569	1589	1973	1507	1369	1509	1063	1426	995	1312	3996	2760	2466	1529	1688	1531	3443	2480	2872	1881	2056	2046	1787	1700	2095	833	1275	1698	2934	2089	2864	1754	1882	2027	2071	1976	2284	51.2477
BraA03g052640.3C	1039	1311	1658	1764	4741	2231	2135	1939	2227	2867	2678	3488	2088	2114	2333	995	985	1403	1876	1736	2272	2247	1831	1725	2484	1981	2285	2099	2042	2155	1523	1364	967	658	927	1052	1443	1860	1713	1228	1451	1835	1934	2090	2315	1413	1826	2070	78.9
BraA10g031680.3C	1576	1144	1305	1511	2293	1604	2115	2358	2806	2410	1830	2004	1784	2245	2329	1207	1963	1527	2134	1557	2082	2850	2007	2152	1571	1353	1505	1917	2297	2311	1328	1559	1771	1218	1365	1769	824	1424	1351	1461	1109	924	3246	2647	2926	2529	2341	2729	34.7835
BraA07g025740.3C	775	2417	2660	1707	5391	3230	2177	2251	2659	1654	2104	2274	880	865	1338	1795	2258	2862	3782	2453	3522	3435	1340	1617	2754	2092	2825	1065	859	630	1786	1965	1125	1548	1744	1678	1349	819	2245	1090	887	937	1422	888	1272	1687	1146	929	13.253
BraA04g019130.3C	1753	1591	1713	2164	1712	1498	1633	1625	2385	2131	1954	2310	2195	2343	2048	1395	1517	1178	1236	1183	1801	2451	1810	1861	1891	1669	1798	2117	2000	2082	2357	2183	2376	2184	1818	2082	1006	1055	1643	1621	1086	1601	2784	2282	2541	2112	2180	2207	52.2734
BraA06g041360.3C	1340	1890	1463	1294	1667	1565	2694	2336	2968	1993	2151	2380	2358	2549	2358	1409	1270	1055	1481	1552	1585	3214	2137	2645	1537	2386	1640	2250	1759	2026	1508	1530	1189	971	1125	1247	977	1590	1250	1084	1237	1711	2430	2294	3148	2349	2686	2789	27.0132
BraA08g000760.3C	2154	1202	1300	1030	913	1313	1737	1455	1992	1478	1115	1232	1609	1652	1068	2145	2122	2175	1508	1381	1465	3516	3382	2433	1506	1596	1277	2566	2288	2319	1461	1922	2109	2854	2067	2344	1121	1572	1380	2471	2182	2322	2011	2153	2121	1909	2281	2622	91.2596
BraA01g044800.3C	1472	1183	1459	1966	1332	1544	1500	1464	1832	1733	1605	1640	2824	3046	2415	1620	1780	1230	1616	1198	1227	2338	2115	1394	1355	1386	1531	1616	2441	2116	2287	2635	4732	3044	3235	3403	1208	1144	1822	1256	1098	1171	2126	1704	1780	1889	1682	1578	43.2465
BraA01g040550.3C	2344	1902	1475	1953	1458	1618	1978	1297	1640	1943	1637	1653	2305	1716	1792	1826	2203	2016	1645	1702	2007	1710	2535	2042	1580	1725	1445	2403	3015	2905	1750	1748	1912	1941	1582	1838	2250	2497	1698	1531	1574	1782	1344	1774	1339	1782	2193	1751	121.762
BraA10g031940.3C	1586	1470	1402	2013	1583	2804	1767	1892	2200	1994	2556	2163	2274	2023	2144	1423	1199	1303	2035	1679	2001	2148	1652	2031	1901	2408	2305	2587	2000	2170	1675	1506	1383	1102	1270	1610	1278	1393	1851	1426	1424	1876	2504	1854	2219	2443	1979	2188	28.7978
BraA01g023100.3C	2990	2047	2493	1829	1565	2160	1914	1475	2082	1590	1861	1840	1539	1536	1390	1527	1627	1432	1625	1283	1327	2103	1203	1791	1397	1556	1541	2015	1474	1589	4083	4330	4481	2384	2088	2444	1001	1084	1377	1041	1003	1169	2137	1771	2131	1666	1677	2005	17.1089
BraA05g008500.3C	2046	1505	1402	1446	1452	1371	2020	1487	2122	2148	1827	1860	1819	1916	1737	1561	1654	1610	1569	1371	1616	3250	1975	2080	1824	1640	1629	2834	2868	3749	1887	2067	2753	2285	1752	2036	1035	1106	1256	1054	948	1168	2216	1825	2068	2180	2111	2495	19.1775
[truncated: 8,536 more rows]
[truncated: 198 more columns]
